# Supplementary material for: Development of whole-genome multiplex assays and construction of an integrated genetic map using SSR markers in Senegalese sole
Source: Sci Rep. 2020 Dec 14;10:21905. doi: 10.1038/s41598-020-78397-w (PMC7736592; doi:10.1038/s41598-020-78397-w)
Supplement: Supplementary file 3 — Supplementary Information 3. [file 41598_2020_78397_MOESM3_ESM.xls]

## Sheet: SSR_genome
MISA parameters for SSR abundance. Garcia et al., 2019
Motif	Number repetitions
1	10
2	6
3	5
4	5
5	5
6	5
de novo LR-hybrid female genome				Preselected contigs
Total number of sequences examined	5748			Total number of sequences examined	224
Total size of examined sequences (bp)	607976531			Total size of examined sequences (bp)	26241075
Total number of identified SSRs	539104			Total number of identified SSRs	18280
Number of SSR containing sequences	4682			Number of SSR containing sequences	224
Number of sequences containing more than 1 SSR	4430			Number of sequences containing more than 1 SSR	224
Number of SSRs present in compound formation	114082			Number of SSRs present in compound formation	2847
Average density (SSR/Mb)	886.718			Average density (SSR/Mb)	696.618
Unit size	Number of SSRs	%		Unit size	Number of SSRs	%
1	160509	29.7733		1	6373	34.8632
2	282669	52.4331		2	8984	49.1466
3	67368	12.4963		3	2073	11.3403
4	21752	4.03484		4	710	3.88403
5	6051	1.12242		5	123	0.672867
6	755	0.140047		6	17	0.0929978

## Sheet: Preselected_contigs
Assembly_51k	size (bp)	Location using unigenes	General alignment using as reference C. semilaevis genome and Assembly51k			Estimated distance	Selected	Number of SSR identified usin MISA software
contig name			Chromosome	Ref. Start	Ref. End			SSR2	SSR3	SSR4	SSR5					MISA parameters for SSR selection
contig51k-4306	23347		chr_1	1124962	1145104		Yes	15	2	5	1					Motif	Number repetitions
contig51k-5074	47506		chr_1	3489359	3527491	2344255		15	8	-	-					2	10
contig51k-6689	264845	chr_1	chr_1	5770622	5780956	2243131	Yes	18	15	4	1					3	6
contig51k-14829	23927		chr_1	7658787	7685047	1877831		7	1	-	-					4	5
contig51k-1943	45963		chr_1	9652318	9694968	1967271		6	3	-	-					5	4
contig51k-8782	31715		chr_1	13355315	13384673	3660347	Yes	3	4	2	-			Statistics
contig51k-5255	22216		chr_1	14454188	14474044	1069515		3	1	-	-			Chromosomes of C. semilaevis	Contig Average size	Number of contigs	Average distance	SSR2	SSR3	SSR4	SSR5
contig51k-2048	22188		chr_1	16175939	16195961	1701895		16	4	-	-			Chr1	82230.6	15	2.2789e+06	12.2	4.07143	3.6	1.25
contig51k-3701	40436		chr_1	19245817	19281351	3049856		3	1	-	-			Chr2	145689	9	2048783	18	6.5	3.8	3.33333
contig51k-5412	271900	chr_1	chr_1	21042349	21061288	1760998	Yes	32	2	2	2			Chr3	117794	6	2340260	16.1667	5	3	4.5
contig51k-24787	22998		chr_1	23730937	23751982	2669649		4	1	-	-			Chr4	125600	9	2.31171e+06	14	5.5	3.8	1.5
contig51k-317116	25479		chr_1	26771612	26791246	3019630		2	1	-	-			Chr5	117569	8	1.89865e+06	12.125	4.14286	3	2.5
contig51k-9773	56730		chr_1	28909989	28958568	2118743		12	4	-	-			Chr6	100052	10	1.9077e+06	8.22222	3	4.33333	0
contig51k-4328	299022	chr_1	chr_1	31528837	31545241	2570269	Yes	42	10	5	1			Chr7	102728	8	1693413	21	5.125	4.8	4
contig51k-7402	35187		chr_1	33396399	33424680	1851158		5	-	-	-			Chr8	103625	15	1914791	12.7143	5.61538	4	2.6
														Chr9	127918	10	1.80321e+06	18.5556	5.88889	4	2
contig51k-1505	212037	chr_2	chr_2	1440906	1459105		Yes	19	6	5	4			Chr10	151306	10	1.90564e+06	23.6	6.33333	7.2	2.8
contig51k-12689	37648		chr_2	2809721	2839671	1350616		14	1	-	-			Chr11	96578.5	12	1.62769e+06	12.6667	5	3.5	2
contig51k-2307	310647	chr_1	chr_2	4062903	4079744	1223232	Yes	22	7	2	-			Chr12	134197	9	1.40856e+06	12.625	4.77778	4.2	2.33333
contig51k-1820	39794		chr_2	5006637	5047155	926893		7	-	-	-			Chr13	116753	13	1.46552e+06	12.4615	4.5	3.5	2.25
contig51k-12054	356838	chr_2	chr_2	7494606	7514232	2447451	Yes	49	19	6	2			Chr14	110071	16	1.67755e+06	10.875	6.57143	5.33333	2
contig51k-12678	251381		chr_2	9937582	9952103	2423350	Yes	24	9	5	4			Chr15	133168	11	1.71121e+06	17	7.55556	3.8	2.25
contig51k-71733	22996		chr_2	13254697	13269988	3302594		7	1	-	-			Chr16	112312	9	1544143	12	3.875	3.4	1.5
contig51k-99	45955		chr_2	16699146	16736629	3429158		6	1	-	-			Chr17	145513	8	1.99507e+06	16.625	5	5	1.33333
contig51k-16050	33907		chr_2	18023599	18050602	1286970	Yes	14	8	1	-			Chr18	132912	8	2.08951e+06	19.625	5.28571	4.4	2.33333
														Chr19	129281	12	1.54906e+06	14	6.4	7.5	2
contig51k-4374	61344		chr_3	2827016	2882069		Yes	33	3	2	-			Chr20	116119	9	1.63601e+06	12.8889	6	4	2.8
contig51k-4003	272781	chr_3	chr_3	4105188	4119269	1223119	Yes	24	10	6	4			ChrW	102846	7	1.92327e+06	9.71429	5	3.8	2.33333
contig51k-14597	237002	chr_3	chr_3	6342921	6360066	2223652	Yes	26	10	4	5			ChrZ	108466	10	2.05546e+06	13.3	5.875	3.6	3
contig51k-10667	60861		chr_3	9310143	9367007	2950077	Yes	9	2	2	-			Average	118760	10.1818	1.85391e+06	14.5621	5.31897	4.25303	2.30076
contig51k-17888	34539		chr_3	12404393	12436382	3037386		3	2	-	-			Total		224
contig51k-5850	40240		chr_3	14703448	14739230	2267066	Yes	2	3	1	-			Total Mb contigs	26.2411
														Tota markers identified	4852
contig51k-9009	239366	chr_4	chr_4	569201	571344		Yes	51	5	7	3			Density (SSR/Mb)	184.901
contig51k-5713	242781	chr_4	chr_4	2154288	2173074	1582944	Yes	11	5	4	1
contig51k-12095	263344	chr_4	chr_4	7161018	7175658	4987944	Yes	20	11	3	1
contig51k-15735	24189		chr_4	8992711	9013236	1817053		6	-	-	-
contig51k-9412	223502	chr_4	chr_4	11062861	11066455	2049625		18	8	-	-
contig51k-12137	24260		chr_4	14430570	14448728	3364115	Yes	6	3	4	-
contig51k-5014	43265		chr_4	16106405	16146776	1657677		2	-	-	-
contig51k-45	39525		chr_4	17803533	17843929	1656757	Yes	4	-	1	1
contig51k-3135	30168		chr_4	19221493	19252141	1377564		8	1	-	-
contig51k-13116	223536	chr_5	chr_5	4432575	4449387		Yes	29	11	1	2
contig51k-3730	27893		chr_5	5797132	5819936	1347745		7	1	-	-
contig51k-11269	187639	chr_5	chr_5	10694863	10708392	4874927	Yes	22	4	6	3
contig51k-5827	27534		chr_5	11940700	11964126	1232308	Yes	1	-	1	-
contig51k-3502	227477	chr_5	chr_5	13119569	13122284	1155443	Yes	19	7	4	2
contig51k-97343	24339		chr_5	14849072	14867328	1726788		1	1	-	-
contig51k-11780	20244		chr_5	16345253	16364527	1477925		1	1	-	-
contig51k-5919	201887	chr_5	chr_5	17839912	17855705	1475385	Yes	17	4	3	3
contig51k-4572	193609	chr_6	chr_6	1321226	1328807		Yes	16	5	6	-
contig51k-119359	26217		chr_6	3114372	3134734	1785565		2	-	-	-
contig51k-53551	25208		chr_6	4248614	4265531	1113880	Yes	2	-	-	-
contig51k-95543	23143		chr_6	5294072	5311585	1028541		1	1	-	-
contig51k-93883	27579		chr_6	7146531	7168596	1834946		-	2	-	-
contig51k-3069	225437	chr_6	chr_6	9215864	9228023	2047268	Yes	17	3	3	-
contig51k-2487	191618		chr_6	12458073	12482181	3230050	Yes	15	9	4	-
contig51k-331331	24848		chr_6	15232939	15250917	2750758		6	1	-	-
contig51k-4906	35663		chr_6	16717195	16744210	1466278		6	1	-	-
contig51k-5202	227201		chr_6	18656198	18664545	1911988	Yes	9	2	-	-
contig51k-345403	20889		chr_7	1750838	1768799			4	3	-	-
contig51k-395	199685	chr_7	chr_7	3601639	3604814	1832840	Yes	53	7	2	4
contig51k-2473	38420		chr_7	4927789	4960457	1322975	Yes	11	1	1	-
contig51k-17720	29089		chr_7	6670668	6698046	1710211		7	2	-	-
contig51k-12220	23168		chr_7	8202701	8224902	1504655	Yes	6	1	1	-
contig51k-5899	285101	chr_7	chr_7	9248844	9255077	1023942	Yes	36	12	14	-
contig51k-14931	204561		chr_7	12505309	12514469	3250232	Yes	44	13	6	-
contig51k-11947	20915		chr_7	13723505	13738001	1209036		7	2	-	-
contig51k-17902	28634		chr_8	32122	51926			-	1	-	-
contig51k-1411	264728	chr_8	chr_8	2072753	2082533	2020827	Yes	18	12	4	1
contig51k-10524	221065	chr_8	chr_8	4097871	4107605	2015338	Yes	19	9	2	5
contig51k-3985	259354		chr_8	5646526	5646684	1538921	Yes	33	11	6	1
contig51k-2894	273498	chr_8	chr_8	7747961	7766820	2101277	Yes	30	7	1	3
contig51k-6708	43947		chr_8	10784078	10828934	3017258		8	4	-	-
contig51k-5828	231829	chr_8	chr_8	12840448	12846368	2011514	Yes	9	11	7	3
contig51k-6568	29867		chr_8	13862274	13891467	1015906		7	3	-	-
contig51k-12692	25237		chr_8	15987631	16009015	2096164		14	5	-	-
contig51k-653	36544		chr_8	17967526	17995027	1958511		7	5	-	-
contig51k-7586	35284		chr_8	19586522	19625371	1591495		6	3	-	-
contig51k-13804	26791		chr_8	22164028	22185591	2538657		13	1	-	-
contig51k-14791	25689		chr_8	23899288	23921023	1713697		10	-	-	-
contig51k-31	31331		chr_8	25469640	25497523	1548617		3	-	-	-
contig51k-1435	20580		chr_8	27136415	27155748	1638892		1	1	-	-
contig51k-14542	25978		chr_9	2202154	2226983		Yes	6	1	2	1
contig51k-4665	33794		chr_9	5198994	5230491	2972011		4	1	-	-
contig51k-6381	288997	chr_9	chr_9	6578810	6586755	1348319	Yes	14	13	5	3
contig51k-15711	242576	chr_9	chr_9	7563582	7579510	976827		54	6	-	-
contig51k-5813	30878		chr_9	8595291	8621881	1015781		9	1	-	-
contig51k-1669	26102		chr_9	10882602	10902373	2260721	Yes	7	2	4	-
contig51k-2375	275879	chr_9	chr_9	12315876	12328265	1413503		42	8	-	-
contig51k-774	310553	chr_9	chr_9	13361032	13372098	1032767	Yes	26	18	8	2
contig51k-387243	24170		chr_9	16519305	16538167	3147207	Yes	5	-	1	-
contig51k-1498	20251		chr_9	18599942	18612068	2061775		-	3	-	-
contig51k-2678	28571		chr_10	505448	536977			13	-	-	-
contig51k-16258	287206	chr_10	chr_10	1657590	1663253	1120613	Yes	31	13	11	2
contig51k-433	217357		chr_10	3984159	3991526	2320906	Yes	19	3	4	4
contig51k-4852	23145		chr_10	6048062	6064919	2056536		13	1	-	-
contig51k-14333	30144		chr_10	7511747	7534759	1446828	Yes	9	8	1	1
contig51k-6000	318455	chr_10	chr_10	9113629	9129695	1578870		40	2	-	-
contig51k-544	292949		chr_10	11180117	11186411	2050422	Yes	55	13	8	3
contig51k-2996	244738	chr_9	chr_10	13531816	13531922	2345405	Yes	45	14	12	4
contig51k-393	29010		chr_10	14833842	14862633	1301920		3	2	-	-
contig51k-7315	41483		chr_10	17791870	17832780	2929237		8	1	-	-
contig51k-17241	27029		chr_11	880076	902324			8	4	-	-
contig51k-12906	21037		chr_11	2422472	2439727	1520148		1	4	-	-
contig51k-11209	20376		chr_11	3474160	3486643	1034433	Yes	7	3	1	-
contig51k-14625	21904		chr_11	5516142	5541241	2029499		24	2	-	-
contig51k-11335	20039		chr_11	7727147	7738303	2185906		4	-	-	-
contig51k-437	210830	chr_11	chr_11	9320441	9333575	1582138	Yes	12	5	2	3
contig51k-10308	177869	chr_11	chr_11	10592367	10605103	1258792	Yes	15	6	6	2
contig51k-4441	33222		chr_11	12309248	12340958	1704145		4	1	-	-
contig51k-4039	228100	chr_z	chr_11	13863124	13868525	1522166	Yes	15	8	5	-
contig51k-4065	182898	chr_11	chr_11	15728402	15732416	1859877	Yes	15	5	3	-
contig51k-106	192489	chr_11	chr_11	16983974	16999999	1251558	Yes	44	12	4	1
contig51k-8039	23149		chr_11	18955941	18979178	1955942		3	-	-	-
contig51k-3415	252731	chr_12	chr_12	3834122	3853898		Yes	24	6	5	1
contig51k-2194	27177		chr_12	5129943	5160205	1276045		12	1	-	-
contig51k-25023	22358		chr_12	6196215	6213232	1036010		-	1	-	-
contig51k-18384	31902		chr_12	7890141	7917300	1676909		1	2	-	-
contig51k-827	257417	chr_12	chr_12	9403144	9409924	1485844	Yes	21	10	4	3
contig51k-1147	239528	chr_12	chr_12	10879113	10889578	1469189	Yes	12	4	3	-
contig51k-4113	32182		chr_12	12111159	12144873	1221581		1	3	-	-
contig51k-3342	313097		chr_12	13850155	13874255	1705282	Yes	23	14	7	3
contig51k-3041	31377		chr_12	15271866	15296930	1397611	Yes	7	2	2	-
contig51k-5188	25309		chr_13	1034519	1055469			10	3	-	-
contig51k-1896	21275		chr_13	2788329	2809620	1732860		3	2	-	-
contig51k-6982	225168		chr_13	5092878	5113112	2283258	Yes	33	7	-	2
contig51k-413082	27665		chr_13	5292995	5318581	179883		5	3	-	-
contig51k-854	233318	chr_13	chr_13	6346548	6367249	1027967	Yes	23	6	6	1
contig51k-1391	43543		chr_13	8339341	8380971	1972092		3	-	-	-
contig51k-5772	34249		chr_13	9402593	9433131	1021622	Yes	4	3	2	-
contig51k-129	325613	chr_13	chr_13	11673501	11683634	2240370		24	10	-	-
contig51k-4081	258636		chr_13	12134519	12148206	450885	Yes	27	8	4	5
contig51k-6426	32177		chr_13	12343645	12368449	195439		6	6	-	-
contig51k-8091	27238		chr_13	14297710	14317433	1929261		3	2	-	-
contig51k-4143	31613		chr_13	16563690	16589826	2246257		4	1	-	-
contig51k-87	231989	chr_13	chr_13	18896223	18902753	2306397	Yes	17	3	2	1
contig51k-348796	55061		chr_14	2473770	2530554		Yes	6	1	1	-
contig51k-10284	22603		chr_14	4131067	4158865	1600513		7	2	-	-
contig51k-4900	21218		chr_14	6525896	6544484	2367031		3	-	-	-
contig51k-2829	22002		chr_14	8078330	8091584	1533846		1	1	-	-
contig51k-15332	196704	chr_14	chr_14	9719142	9745779	1627558	Yes	19	20	11	1
contig51k-14763	20273		chr_14	10859106	10872355	1113327		7	3	-	-
contig51k-1479	20025		chr_14	11874012	11890809	1001657		1	-	-	-
contig51k-9272	23943		chr_14	14197500	14216047	2306691		1	1	-	-
contig51k-4649	294885	chr_16	chr_14	17232689	17251630	3016642		23	5	-	-
contig51k-6103	20647		chr_14	18709733	18727593	1458103		6	4	-	-
contig51k-17673	230251	chr_14	chr_14	20751661	20772195	2024068	Yes	14	6	5	-
contig51k-10877	264586	chr_14	chr_14	21960614	21974232	1188419	Yes	11	23	5	4
contig51k-8897	33441		chr_14	23039311	23068454	1065079		3	1	-	-
contig51k-108	31249		chr_14	24731179	24756194	1662725		3	2	-	-
contig51k-12300	283737	chr_14	chr_14	25949038	25949799	1192844	Yes	56	17	6	2
contig51k-2596	220509		chr_14	27954575	27971918	2004776	Yes	13	6	4	1
contig51k-6326	20922		chr_15	645955	668487		Yes	1	1	2	-
contig51k-14231	23848		chr_15	3121150	3144182	2452663		16	2	-	-
contig51k-17159	240311	chr_15	chr_15	4436351	4440529	1292169	Yes	19	9	1	2
contig51k-16654	27768		chr_15	5992110	6013982	1551581		7	-	-	-
contig51k-15055	20022		chr_15	8027408	8039320	2013426		2	-	-	-
contig51k-5149	40406		chr_15	10060911	10098986	2021591		12	1	-	-
contig51k-1723	301603	chr_15	chr_15	11318953	11325134	1219967	Yes	39	8	4	3
contig51k-9042	228939	chr_2	chr_15	13214464	13232726	1889330	Yes	42	22	6	2
contig51k-11236	270901	chr_15	chr_15	14531445	14549543	1298719		17	13	-	-
contig51k-3077	266792		chr_15	16750531	16765338	2200988	Yes	29	9	6	2
contig51k-4934	23336		chr_15	17936983	17957705	1171645		3	3	-	-
contig51k-4608	36394		chr_16	3482414	3519584		Yes	9	2	1	-
contig51k-7472	31586		chr_16	4720532	4749444	1200948		1	1	-	-
contig51k-1973	253948	chr_16	chr_16	6480131	6484629	1730687	Yes	16	6	2	1
contig51k-12417	44998		chr_16	7431023	7469098	946394	Yes	17	2	2	1
contig51k-38773	20227		chr_16	8887156	8901593	1418058		3	2	-	-
contig51k-2083	369422	chr_16	chr_16	10063959	10085261	1162366	Yes	31	13	6	2
contig51k-4079	35896		chr_16	11870084	11907186	1784823		9	-	-	-
contig51k-4768	23985		chr_16	13822401	13842473	1915215		7	2	-	-
contig51k-2891	194355	chr_16	chr_16	16037126	16064135	2194653	Yes	15	3	6	2
contig51k-8412	47078		chr_17	150562	196452		Yes	3	1	1	-
contig51k-247	235966		chr_17	2708993	2716146	2512541	Yes	13	2	7	1
contig51k-2548	28332		chr_17	4691079	4716004	1974933		4	1	-	-
contig51k-90	310228		chr_17	6245881	6263605	1529877	Yes	46	5	4	-
contig51k-6827	203628		chr_17	8324567	8335560	2060962	Yes	15	11	2	1
contig51k-3683	272551		chr_17	9628778	9638674	1293218	Yes	31	13	11	2
contig51k-36	43515		chr_17	11922204	11959722	2283530		16	5	-	-
contig51k-11825	22809		chr_17	14270161	14285953	2310439		5	2	-	-
contig51k-10056	21157		chr_18	354476	378425			10	-	-	-
contig51k-1667	211339	chr_18	chr_18	1811576	1821091	1433151	Yes	16	9	3	-
contig51k-2868	209306	chr_18	chr_18	2973235	2982123	1152144	Yes	27	11	5	4
contig51k-1635	21284		chr_18	4959316	4977221	1977193		5	1	-	-
contig51k-162554	23835		chr_18	7915523	7937312	2938302	Yes	1	1	2	1
contig51k-12624	250246	chr_4	chr_18	9591969	9614521	1654657	Yes	51	6	5	2
contig51k-7074	280125		chr_18	12264908	12274610	2650387	Yes	39	7	7	-
contig51k-11971	46005		chr_18	15095369	15137031	2820759		8	2	-	-
contig51k-11316	23805		chr_19	1583809	1605976		Yes	5	-	2	-
contig51k-7701	25404		chr_19	2674588	2696942	1068612		4	1	-	-
contig51k-1217	28188		chr_19	4717205	4744158	2020263		5	7	-	-
contig51k-4083	233449	chr_19	chr_19	5786981	5804103	1042823	Yes	16	4	8	-
contig51k-283	46191		chr_19	7483234	7522713	1679131		6	-	-	-
contig51k-566	203629	chr_19	chr_19	8969273	8979930	1446560	Yes	21	6	5	3
contig51k-13367	285186	chr_1	chr_19	11308072	11313561	2328142	Yes	53	7	8	2
contig51k-6641	32620		chr_19	12740284	12772771	1426723		2	1	-	-
contig51k-13837	212066	chr_19	chr_19	13904446	13925212	1131675		11	7	-	-
contig51k-7666	206851		chr_19	14632691	14663375	1596973	Yes	18	13	7	-
contig51k-14983	29079		chr_19	15522185	15548904	2092156		1	2	-	-
contig51k-5891	224905	chr_20	chr_19	16755531	16760421	1206627	Yes	26	16	15	1
contig51k-6876	236850	chr_20	chr_20	293246	305716		Yes	24	5	10	5
contig51k-5346	219647	chr_20	chr_20	1738854	1764012	1433138	Yes	39	5	2	3
contig51k-7680	39329		chr_20	3170907	3203328	1406895		6	1	-	-
contig51k-2039	21927		chr_20	4813499	4832699	1610171		3	2	-	-
contig51k-6222	31317		chr_20	6281053	6308516	1448354		1	2	-	-
contig51k-1201	219860	chr_20	chr_20	7439215	7442029	1130699	Yes	10	10	1	3
contig51k-3978	220285		chr_20	10790332	10798893	3348303	Yes	17	18	3	2
contig51k-969	32131		chr_20	11870625	11897945	1071732		6	-	-	-
contig51k-506	23725		chr_20	13536726	13557041	1638781	Yes	10	5	4	1
contig51k-4382	89281		chr_w	1462084	1462046		Yes	7	6	1	-
contig51k-73	64659		chr_w	3367346	3393821	1905300	Yes	7	2	5	2
contig51k-585	23489		chr_w	5785367	5803311	2391546	Yes	4	2	1	-
contig51k-3921	59413		chr_w	6727795	6727155	924484		8	9	-	-
contig51k-171	93689		chr_w	8141842	8141679	1414687	Yes	12	4	4	1
contig51k-6874	205281	chr_w	chr_w	11199640	11200280	3057961		14	6	-	-
contig51k-10804	184113	chr_w	chr_w	13045919	13069668	1845639	Yes	16	6	8	4
contig51k-1988	24092		chr_z	279291	300215		Yes	7	3	1	1
contig51k-228	20610		chr_z	3534954	3555259	3234739		5	3	-	-
contig51k-710	47704		chr_z	6275406	6328163	2720147		5	1	-	-
contig51k-7987	180457		chr_z	7626705	7652651	1298542	Yes	22	7	2	1
contig51k-7919	248729		chr_z	10526134	10526329	2873483	Yes	13	6	3	4
contig51k-8289	28204		chr_z	12305799	12329845	1779470		6	-	-	-
contig51k-3219	25211		chr_z	15353159	15373073	3023314		5	-	-	-
contig51k-977	245981	chr_z	chr_z	16399289	16415865	1026216	Yes	37	10	8	4
contig51k-16171	36064		chr_z	18181939	18211582	1766074		9	3	-	-
contig51k-287	227610	chr_z	chr_z	19781953	19788994	1570371	Yes	24	14	4	5

## Sheet: Selected_contigs
	Location using unigenes	General alignment using as reference C. semilaevis genome and Assembly51k			Loci Name	Scaffolded genome (85kb)	de novo LR-hybrid female genome
Contig name		Chromosome	Ref. Start	Ref. End
contig51k-4306		chr_1	1124962	1145104		chr_1	Chromosome1	Total	113
contig51k-6689	chr_1	chr_1	5770622	5780956	SSeneg6689	chr_1	Chromosome1
contig51k-8782		chr_1	13355315	13384673	SSeneg8782	chr_1	Chromosome1
contig51k-5412	chr_1	chr_1	21042349	21061288	SSeneg5412	chr_1	Chromosome1
contig51k-4328	chr_1	chr_1	31528837	31545241	SSeneg4328	chr_1	Chromosome1
contig51k-1505	chr_2	chr_2	1440906	1459105	SSeneg1505	chr_2	Chromosome2
contig51k-2307	chr_1	chr_2	4062903	4079744	SSeneg2307	chr_1	Chromosome1
contig51k-12054	chr_2	chr_2	7494606	7514232	SSeneg12054	chr_2	Chromosome2
contig51k-12678		chr_2	9937582	9952103	SSeneg12678	chr_2	Chromosome2
contig51k-16050		chr_2	18023599	18050602	SSeneg16050	chr_2	Chromosome2
contig51k-4374		chr_3	2827016	2882069	SSeneg4374	chr_3	Chromosome3
contig51k-4003	chr_3	chr_3	4105188	4119269	SSeneg4003	chr_3	Chromosome3
contig51k-14597	chr_3	chr_3	6342921	6360066	SSeneg14597	chr_3	Chromosome3
contig51k-10667		chr_3	9310143	9367007	SSeneg10667	chr_3	Chromosome3
contig51k-5850		chr_3	14703448	14739230	SSeneg5850	chr_3	Chromosome3
contig51k-9009	chr_4	chr_4	569201	571344	SSeneg9009	chr_4	Chromosome4
contig51k-5713	chr_4	chr_4	2154288	2173074	SSeneg5713	chr_4	Chromosome4
contig51k-12095	chr_4	chr_4	7161018	7175658	SSeneg12095	chr_4	Chromosome4
contig51k-12137		chr_4	14430570	14448728	SSeneg12137	chr_4	Chromosome4
contig51k-45		chr_4	17803533	17843929	SSeneg45	chr_4	Chromosome4
contig51k-13116	chr_5	chr_5	4432575	4449387	SSeneg13116	chr_5	Chromosome5
contig51k-11269	chr_5	chr_5	10694863	10708392	SSeneg11269	chr_5	Chromosome5
contig51k-5827		chr_5	11940700	11964126	SSeneg5827	chr_5	Chromosome5
contig51k-3502	chr_5	chr_5	13119569	13122284	SSeneg3502	chr_5	Chromosome5
contig51k-5919	chr_5	chr_5	17839912	17855705	SSeneg5919	chr_5	Chromosome5
contig51k-4572	chr_6	chr_6	1321226	1328807	SSeneg4572	chr_6	Chromosome6
contig51k-53551		chr_6	4248614	4265531	SSeneg53551	chr_6	Chromosome6
contig51k-3069	chr_6	chr_6	9215864	9228023	SSeneg3069	chr_6	Chromosome6
contig51k-2487		chr_6	12458073	12482181	SSeneg2487	chr_6	Chromosome6
contig51k-5202		chr_6	18656198	18664545	SSeneg5202	chr_8	ChromosomeZ
contig51k-395	chr_7	chr_7	3601639	3604814	SSeneg395	chr_7	Chromosome7
contig51k-2473		chr_7	4927789	4960457	SSeneg2473	chr_7	Chromosome7
contig51k-12220		chr_7	8202701	8224902	SSeneg12220	chr_7	Chromosome7
contig51k-5899	chr_7	chr_7	9248844	9255077	SSeneg5899	chr_7	Chromosome7
contig51k-14931		chr_7	12505309	12514469	SSeneg14931	chr_7	Chromosome7
contig51k-1411	chr_8	chr_8	2072753	2082533	SSeneg1411	chr_8	Chromosome8
contig51k-10524	chr_8	chr_8	4097871	4107605	SSeneg10524	chr_8	Chromosome8
contig51k-3985		chr_8	5646526	5646684	SSeneg3985	chr_9	Chromosome7
contig51k-2894	chr_8	chr_8	7747961	7766820	SSeneg2894	chr_8	Chromosome8
contig51k-5828	chr_8	chr_8	12840448	12846368	SSeneg5828	chr_8	Chromosome8
contig51k-14542		chr_9	2202154	2226983	SSeneg14542	chr_9	Chromosome9
contig51k-6381	chr_9	chr_9	6578810	6586755	SSeneg6381	chr_9	Chromosome9
contig51k-1669		chr_9	10882602	10902373	SSeneg1669	chr_9	Chromosome9
contig51k-774	chr_9	chr_9	13361032	13372098	SSeneg774	chr_9	Chromosome9
contig51k-387243		chr_9	16519305	16538167	SSeneg387243	chr_9	Chromosome9
contig51k-16258	chr_10	chr_10	1657590	1663253	SSeneg16258	chr_10	Chromosome10
contig51k-433		chr_10	3984159	3991526	SSeneg433	chr_10	Chromosome10
contig51k-14333		chr_10	7511747	7534759	SSeneg14333	chr_10	Chromosome10
contig51k-544		chr_10	11180117	11186411	SSeneg544	chr_15	Chromosome8
contig51k-2996	chr_9	chr_10	13531816	13531922	SSeneg2996	chr_9	Chromosome9
contig51k-11209		chr_11	3474160	3486643	SSeneg11209	chr_11	Chromosome11
contig51k-437	chr_11	chr_11	9320441	9333575	SSeneg437	chr_11	ChromosomeZ
contig51k-10308	chr_11	chr_11	10592367	10605103	SSeneg10308	chr_11	Chromosome11
contig51k-4039	chr_z	chr_11	13863124	13868525	SSeneg4039	chr_11	Chromosome11
contig51k-4065	chr_11	chr_11	15728402	15732416	SSeneg4065	chr_11	Chromosome11
contig51k-106	chr_11	chr_11	16983974	16999999	SSeneg106	chr_11	Chromosome11
contig51k-3415	chr_12	chr_12	3834122	3853898	SSeneg3415	chr_12	Chromosome12
contig51k-827	chr_12	chr_12	9403144	9409924	SSeneg827	chr_12	Chromosome12
contig51k-1147	chr_12	chr_12	10879113	10889578	SSeneg1147	chr_13	Chromosome12
contig51k-3342		chr_12	13850155	13874255	SSeneg3342	chr_12	Chromosome12
contig51k-3041		chr_12	15271866	15296930	SSeneg3041	chr_12	Chromosome12
contig51k-6982		chr_13	5092878	5113112	SSeneg6982	chr_13	Chromosome13
contig51k-854	chr_13	chr_13	6346548	6367249	SSeneg854	chr_13	Chromosome13
contig51k-5772		chr_13	9402593	9433131	SSeneg5772	chr_z	ChromosomeZ
contig51k-4081		chr_13	12134519	12148206	SSeneg4081	chr_13	Chromosome13
contig51k-87	chr_13	chr_13	18896223	18902753	SSeneg87	chr_13	Chromosome13
contig51k-348796		chr_14	2473770	2530554	SSeneg348796	chr_14	Chromosome14
contig51k-15332	chr_14	chr_14	9719142	9745779	SSeneg15332	chr_13	Chromosome14
contig51k-17673	chr_14	chr_14	20751661	20772195	SSeneg17673	chr_14	Chromosome14
contig51k-10877	chr_14	chr_14	21960614	21974232	SSeneg10877	chr_14	Chromosome14
contig51k-12300	chr_14	chr_14	25949038	25949799	SSeneg12300	chr_14	Chromosome14
contig51k-2596		chr_14	27954575	27971918	SSeneg2596	chr_z	ChromosomeZ
contig51k-6326		chr_15	645955	668487	SSeneg6326	chr_15	Chromosome15
contig51k-17159	chr_15	chr_15	4436351	4440529	SSeneg17159	chr_15	Chromosome15
contig51k-1723	chr_15	chr_15	11318953	11325134	SSeneg1723	chr_15	Chromosome15
contig51k-9042	chr_2	chr_15	13214464	13232726	SSeneg9042	chr_15	Chromosome15
contig51k-3077		chr_15	16750531	16765338	SSeneg3077	chr_15	Chromosome15
contig51k-4608		chr_16	3482414	3519584	SSeneg4608	chr_16	Chromosome16
contig51k-1973	chr_16	chr_16	6480131	6484629	SSeneg1973	chr_16	Chromosome16
contig51k-12417		chr_16	7431023	7469098	SSeneg12417	chr_16	Chromosome16
contig51k-2083	chr_16	chr_16	10063959	10085261	SSeneg2083	chr_16	Chromosome16
contig51k-2891	chr_16	chr_16	16037126	16064135	SSeneg2891	chr_16	Chromosome16
contig51k-8412		chr_17	150562	196452	SSeneg8412	chr_17	Chromosome17
contig51k-247		chr_17	2708993	2716146	SSeneg247	chr_17	Chromosome19
contig51k-90		chr_17	6245881	6263605	SSeneg90	chr_17	Chromosome17
contig51k-6827		chr_17	8324567	8335560	SSeneg6827	chr_17	Chromosome17
contig51k-3683		chr_17	9628778	9638674	SSeneg3683	chr_17	Chromosome17
contig51k-1667	chr_18	chr_18	1811576	1821091	SSeneg1667	chr_18	Chromosome18
contig51k-2868	chr_18	chr_18	2973235	2982123	SSeneg2868	chr_18	Chromosome18
contig51k-162554		chr_18	7915523	7937312	SSeneg162554	chr_18	Chromosome18
contig51k-12624	chr_4	chr_18	9591969	9614521	SSeneg12624	chr_4	Chromosome4
contig51k-7074		chr_18	12264908	12274610	SSeneg7074	chr_18	Chromosome18
contig51k-11316		chr_19	1583809	1605976	SSeneg11316	chr_19	Chromosome19
contig51k-4083	chr_19	chr_19	5786981	5804103	SSeneg4083	chr_19	Chromosome19
contig51k-566	chr_19	chr_19	8969273	8979930	SSeneg566	chr_19	Chromosome19
contig51k-13367	chr_1	chr_19	11308072	11313561	SSeneg13367	chr_1	Chromosome1
contig51k-7666		chr_19	14632691	14663375	SSeneg7666	chr_19	Chromosome19
contig51k-5891	chr_20	chr_19	16755531	16760421	SSeneg5891	chr_1	Chromosome1
contig51k-6876	chr_20	chr_20	293246	305716	SSeneg6876	chr_20	Chromosome20
contig51k-5346	chr_20	chr_20	1738854	1764012	SSeneg5346	chr_20	Chromosome20
contig51k-1201	chr_20	chr_20	7439215	7442029	SSeneg1201	chr_20	Chromosome20
contig51k-3978		chr_20	10790332	10798893	SSeneg3978	chr_20	Chromosome20
contig51k-506		chr_20	13536726	13557041	SSeneg506	chr_20	Chromosome20
contig51k-4382		chr_w	1462084	1462046	SSeneg4382	chr_1	Chromosome8
contig51k-73		chr_w	3367346	3393821	SSeneg73	chr_z	ChromosomeZ
contig51k-585		chr_w	5785367	5803311	SSeneg585	chr_z	ChromosomeZ
contig51k-171		chr_w	8141842	8141679	SSeneg171	chr_z	ChromosomeZ
contig51k-10804	chr_w	chr_w	13045919	13069668	SSeneg10804	chr_z	ChromosomeZ
contig51k-1988		chr_z	279291	300215	SSeneg1988	chr_z	ChromosomeZ
contig51k-7987		chr_z	7626705	7652651	SSeneg7987	chr_z	ChromosomeZ
contig51k-7919		chr_z	10526134	10526329	SSeneg7919	chr_3	Chromosome3
contig51k-977	chr_z	chr_z	16399289	16415865	SSeneg977	chr_z	Chromosome5
contig51k-287	chr_z	chr_z	19781953	19788994	SSeneg287	chr_1	ChromosomeZ
