# Supplementary material for: Development of whole-genome multiplex assays and construction of an integrated genetic map using SSR markers in Senegalese sole
Source: Sci Rep. 2020 Dec 14;10:21905. doi: 10.1038/s41598-020-78397-w (PMC7736592; doi:10.1038/s41598-020-78397-w)
Supplement: Supplementary file 4 — Supplementary Information 4. [file 41598_2020_78397_MOESM4_ESM.xls]

## Sheet: InitialMultiplexDesign
	Table 1: Information and primer sequences for multiplex PCR amplification of microsatellites (Solea senegalensis)
Locus Name	Contig name	Multiplex_Set	Chromosome Assembly51k	Ref. Start	Ref. End	Major motif in reference sequence	5´end Modification F-primer	Forward primer name	For. sequence (5’-->3’)	Reverse primer name	Rev. sequence (5’-->3’)§	Expected Amplicon size (bp)	Observ.		Multiplex_Set	number of markers
SSeneg4374	contig51k-4374	SetA	chr_3	2827016	2882069	(TTTA)9	5' 6-FAM	SSeneg4374F	AGCATGGACGTTGAATGTGA	SSeneg4374R	gtttCACACGGAACGATGACAAAG	144			SetA	10
SSeneg5202	contig51k-5202	SetA	chr_6	18656198	18664545	(GATA)11	5' 6-FAM	SSeneg5202F	TTAAGGTTAGTTATTGGTGACACCTC	SSeneg5202R	GGACACAAGCCCTACGACAT	222			SetB	10
SSeneg16258	contig51k-16258	SetA	chr_10	1657590	1663253	(TCTG)7	5* VIC	SSeneg16258F	TTGCAACGCTTTACCAACTG	SSeneg16258R	GCCTCCTCCTCTGCCTGT	96			SetC	9
SSeneg12137	contig51k-12137	SetA	chr_4	14430570	14448728	(GTGA)9	5* VIC	SSeneg12137F	ACTCACGGTTCGTGGAGAAG	SSeneg12137R	gTCAAATGGAGGCTTGTGGA	159			SetD	9
SSeneg6381	contig51k-6381	SetA	chr_9	6578810	6586755	(GATA)12	5* VIC	SSeneg6381F	ACCCAAAACACTGGAAGTCG	SSeneg6381R	gttTGTAAAACATTAACACATGCAGGA	226			SetE	9
SSeneg16050	contig51k-16050	SetA	chr_2	18023599	18050602	(TCTT)9	5* NED	SSeneg16050F	CGCTCGTTGTCATTGCTTTA	SSeneg16050R	gtttCGCCTCTTTATGGACTCAGC	154			SetF	10
SSeneg11269	contig51k-11269	SetA	chr_5	10694863	10708392	(GATA)17	5* NED	SSeneg11269F	AGAGGCGGAAGCAACTGAG	SSeneg11269R	gTTTTGTGGGCTGTGGTGTAA	223			SetG	10
SSeneg162554	contig51k-162554	SetA	chr_18	7915523	7937312	(GAAA)6	5* PET	SSeneg162554F	GTGGTGAGATGTATGGAGTAAAGACT	SSeneg162554R	GCCTTTGTGTGTTTTTGTATTCTC	96			SetH	9
SSeneg12054	contig51k-12054	SetA	chr_2	7494606	7514232	(AATG)8	5* PET	SSeneg12054F	TGTCTTTTTGGCATTGGATG	SSeneg12054R	gttTCGTGCCACAACAAGAAAAG	169			SetI	9
SSeneg3041	contig51k-3041	SetA	chr_12	15271866	15296930	(GATA)6	5* PET	SSeneg3041F	CCCAATAATCTGCACAGCAA	SSeneg3041R	GCGAGAAAGAGAAAGTCATGAGA	229			SetJ	6
SSeneg5772	contig51k-5772	SetB	chr_13	9402593	9433131	(TTAT)6	5' 6-FAM	SSeneg5772F	TGCCATTCACTCACACTTGC	SSeneg5772R	gATGCCTGGTCCCTATTTTAGAT	100			SetK	6
SSeneg12678	contig51k-12678	SetB	chr_2	9937582	9952103	(GATA)23	5' 6-FAM	SSeneg12678F	CCGGAAGCAAAACAAAGGTA	SSeneg12678R	gtttATCGACTGTTGGCCTTTTGT	183			SetL	8
SSeneg6326	contig51k-6326	SetB	chr_15	645955	668487	(TCTT)12	5' 6-FAM	SSeneg6326F	GCTGAACAAACACCCCATTC	SSeneg6326R	gtCAACCCGGCACAATTAGTCT	255			SetM	8
SSeneg6982	contig51k-6982	SetB	chr_13	5092878	5113112	(TAAAA)5	5* VIC	SSeneg6982F	TTGAATACACATTGGCGTCAC	SSeneg6982R	gttAATGCACTACCCGCTGTTTC	102				113
SSeneg3502	contig51k-3502	SetB	chr_5	13119569	13122284	(GATA)6	5* VIC	SSeneg3502F	GTGTTACCACTTTACAATGGCAGT	SSeneg3502R	gtttAGGTTTGCAGGATTTGGAGA	184
SSeneg827	contig51k-827	SetB	chr_12	9403144	9409924	(TCCA)7	5* NED	SSeneg827F	CCATACCCAGGCTGAATTTAC	SSeneg827R	gCATGTGGAGGATAAAGTGGTAGA	101
SSeneg13367	contig51k-13367	SetB	chr_19	11308072	11313561	(TTTA)10	5* NED	SSeneg13367F	CGCTCCCTGGATTACAGTTC	SSeneg13367R	gtttACGGCGAGATACGATCACA	183
SSeneg395	contig51k-395	SetB	chr_7	3601639	3604814	(ATTAA)8	5* NED	SSeneg395F	TTTCCCATGTCATCTCAGCA	SSeneg395R	GTTCTCCCCGTGTGTGCTAT	258
SSeneg14931	contig51k-14931	SetB	chr_7	12505309	12514469	(AGTG)9	5* PET	SSeneg14931F	CCCTCTTATGGAGGACAAAGC	SSeneg14931R	GTGGATAAACGGGGTTCCTT	107
SSeneg2894	contig51k-2894	SetB	chr_8	7747961	7766820	(CCCT)6	5* PET	SSeneg2894F	CAGTCCAGTGGCTTGTCAAA	SSeneg2894R	GGATCCCAATTTGGTTTCAA	184
SSeneg12300	contig51k-12300	SetC	chr_14	25949038	25949799	(GTGA)7	5' 6-FAM	SSeneg12300F	TCCTTCACAGCATTGAGTCG	SSeneg12300R	GCTGCCAAACAGGAGAACAT	189
SSeneg12220	contig51k-12220	SetC	chr_7	8202701	8224902	(GATA)6gatggatagatggatagatagatagata(GATG)11(GATA)21	5' 6-FAM	SSeneg12220F	AAAGCCATGCCATTTACTGC	SSeneg12220R	GTATAATGTATGCTATACGAAGTTATTACGA	284
SSeneg11209	contig51k-11209	SetC	chr_11	3474160	3486643	(ACAG)10	5* VIC	SSeneg11209F	CTACATGTGCTTACGCTGCAC	SSeneg11209R	gATTAAGCACCTGGACGGATG	120
SSeneg5828	contig51k-5828	SetC	chr_8	12840448	12846368	(CTCA)8	5* VIC	SSeneg5828F	CGTCTGGAAAATAGGGTGGA	SSeneg5828R	gTTTCTCCCAGCAGAAGCTGT	196
SSeneg433	contig51k-433	SetC	chr_10	3984159	3991526	(GTCT)7	5* NED	SSeneg433F	TAAGCCACTGAAATGTCAAGC	SSeneg433R	gttTCAGTACAGCCGCTGATGG	117
SSeneg7919	contig51k-7919	SetC	chr_z	10526134	10526329	(AATA)9	5* NED	SSeneg7919F	CAGCCAGACGTTAAAATGAACA	SSeneg7919R	gTACCTGAAGGCGCTCTGATT	190
SSeneg1973	contig51k-1973	SetC	chr_16	6480131	6484629	(GATA)8cta(GATA)18	5* NED	SSeneg1973F	CATAGGTCATTAGACTTAATGTATCTGAA	SSeneg1973R	gtttCCAACTGTTTTTCGCACAGA	301
SSeneg17673	contig51k-17673	SetC	chr_14	20751661	20772195	(TATT)8	5* PET	SSeneg17673F	AGTGGACTTTTTGTTGGGGTTA	SSeneg17673R	gtttACCACATGGACAGAATGCAC	120
SSeneg10308	contig51k-10308	SetC	chr_11	10592367	10605103	(GATA)12	5* PET	SSeneg10308F	TCACAGCAGCAATCAAGACA	SSeneg10308R	gtCAGAACATCTGTTCCCTCTGTATC	199
SSeneg1505	contig51k-1505	SetD	chr_2	1440906	1459105	(CAGT)7	5' 6-FAM	SSeneg1505F	CCACAACACAACCACACACTC	SSeneg1505R	GGTGTGGCCTCTACACTCCT	126
SSeneg4306	contig51k-4306	SetD	chr_1	1124962	1145104	(GATG)6	5' 6-FAM	SSeneg4306F	CCGTTCAGCTGTTGAGGATT	SSeneg4306R	gtttAGTGTTTCTGCCCCCTCTCT	208
SSeneg10667	contig51k-10667	SetD	chr_3	9310143	9367007	(TTTC)7a(TTCT)5	5' 6-FAM	SSeneg10667F	CGCGTTGGGAAGATAACATT	SSeneg10667R	GTGCCAAGAAAATCCAGCAT	283
SSeneg2307	contig51k-2307	SetD	chr_2	4062903	4079744	(GGAT)6	5* VIC	SSeneg2307F	GGGTAAGAGATGACTGCAGGA	SSeneg2307R	gttTCTGGCATCCTTGAATGAAA	142
SSeneg13116	contig51k-13116	SetD	chr_5	4432575	4449387	(AGAC)10	5* VIC	SSeneg13116F	TCGTGGGGGTAAGGGTAAGT	SSeneg13116R	gCCCTCTGTTATGGAGCGTGT	217
SSeneg1201	contig51k-1201	SetD	chr_20	7439215	7442029	(GAGGA)9	5* NED	SSeneg1201F	GAAACAATCCCTCCCCTCAT	SSeneg1201R	gAGCAGCTGGCTGTGAGAGTT	138
SSeneg4572	contig51k-4572	SetD	chr_6	1321226	1328807	(TTCA)6	5* NED	SSeneg4572F	CATCCTCCACTTCCCACACT	SSeneg4572R	gTCCTCTGGTGGAGCAAAATC	213
SSeneg4065	contig51k-4065	SetD	chr_11	15728402	15732416	(AAAG)12	5* PET	SSeneg4065F	CTGTCCGTGACATCACACCT	SSeneg4065R	gtttACCATTCCCATTGCCAGTAG	143
SSeneg8782	contig51k-8782	SetD	chr_1	13355315	13384673	(GATA)13	5* PET	SSeneg8782F	AAGCACCTAACGGAATCTGC	SSeneg8782R	gTGTCTGACCGACATTTTGGA	222
SSeneg5850	contig51k-5850	SetE	chr_3	14703448	14739230	(AGTG)9	5' 6-FAM	SSeneg5850F	CAGAGAGCGATGACACATTGA	SSeneg5850R	gtttATTCAAACGCCGTCTTCATC	92
SSeneg2473	contig51k-2473	SetE	chr_7	4927789	4960457	(GTGC)5	5' 6-FAM	SSeneg2473F	AGTGCGGCGATATTTGTTGT	SSeneg2473R	GCCTCATAAGAACGCCTCTG	208
SSeneg544	contig51k-544	SetE	chr_10	11180117	11186411	(TGGA)9	5' 6-FAM	SSeneg544F	ATGATGCTGCAGAAATGACG	SSeneg544R	gCCCCCACTGTGGCACTAATA	286
SSeneg87	contig51k-87	SetE	chr_13	18896223	18902753	(AGAA)6	5* VIC	SSeneg87F	GCCTCTGTGGCAGAGCTATT	SSeneg87R	gttTGGCTTTCTGTTTGATATTGTCC	110
SSeneg977	contig51k-977	SetE	chr_z	16399289	16415865	(TGAG)15	5* VIC	SSeneg977F	TCCTCCCACAGTCCAAAAAC	SSeneg977R	gttCAGCGGACATAGGGAGAAAG	214
SSeneg3415	contig51k-3415	SetE	chr_12	3834122	3853898	(GGAT)8	5* NED	SSeneg3415F	ACCGCTGGGATGTACTGAAG	SSeneg3415R	GCCTGTCCATTGTGAGGAAT	106
SSeneg5919	contig51k-5919	SetE	chr_5	17839912	17855705	(CTGT)8	5* NED	SSeneg5919F	AACAGGCTCCATGGATTCAC	SSeneg5919R	gTCAGTGGTTTGCACCGAATA	212
SSeneg585	contig51k-585	SetE	chr_w	5785367	5803311	(GATA)8	5* PET	SSeneg585F	AACCATGAAATATTGCTCTTCCA	SSeneg585R	gCCATTTCACAGAAACGGATGT	113
SSeneg14542	contig51k-14542	SetE	chr_9	2202154	2226983	(TAAT)9	5* PET	SSeneg14542F	TGTGCACCAGAGAAGGTGAG	SSeneg14542R	gtttCCTCCATCTACAGCTCCTAATGA	218
SSeneg1411	contig51k-1411	SetF	chr_8	2072753	2082533	(TCAT)6	5' 6-FAM	SSeneg1411F	CCTGCTCCTTACTTTTGACGA	SSeneg1411R	gCTGCTGTTAAACAACTTCTGCAA	130
SSeneg3069	contig51k-3069	SetF	chr_6	9215864	9228023	(GATA)10	5' 6-FAM	SSeneg3069F	GCATGCAGGGCCACTTTA	SSeneg3069R	gtttCCTGCTGCCTCAATATCGTT	231
SSeneg9009	contig51k-9009	SetF	chr_4	569201	571344	(GATA)20	5' 6-FAM	SSeneg9009F	AAGCATGACATTAAAATGGCTAAAG	SSeneg9009R	gtttATAGGGCCCCCATAAAGCTA	314
SSeneg3985	contig51k-3985	SetF	chr_8	5646526	5646684	(GATA)19	5* VIC	SSeneg3985F	TGAATTTCCTTCGGGATCAA	SSeneg3985R	gtttACTGAGTTCCACATGTGTCCA	133
SSeneg437	contig51k-437	SetF	chr_11	9320441	9333575	(GACA)7	5* VIC	SSeneg437F	TGGAGGGCTCAAAAGAGAGA	SSeneg437R	gCATAGCTCAGCGAGGAAACC	237
SSeneg3342	contig51k-3342	SetF	chr_12	13850155	13874255	(GATA)12	5* NED	SSeneg3342F	AATATGAGCAACTCTAAGGGAATTG	SSeneg3342R	gtttCAGAGATCGGTAGATAGGAATTGTT	131
SSeneg73	contig51k-73	SetF	chr_w	3367346	3393821	(TCTT)11	5* NED	SSeneg73F	ACGAGCGCAAAGGAACTTTA	SSeneg73R	gttAGCTGACATCGCATGACATT	233
SSeneg12624	contig51k-12624	SetF	chr_18	9591969	9614521	(TATTT)16	5* NED	SSeneg12624F	ACTCAAGTGGATTCGCCATC	SSeneg12624R	gTCCTGTTACTGAAGGTAGGTGCT	341
SSeneg12095	contig51k-12095	SetF	chr_4	7161018	7175658	(TCTT)8	5* PET	SSeneg12095F	ATGGCTCAGACCCACCATAC	SSeneg12095R	gttTGAAGAATGGGGCAAAAATC	156
SSeneg5827	contig51k-5827	SetF	chr_5	11940700	11964126	(CTTT)10	5* PET	SSeneg5827F	GACGTGTGACGTTTGTCCAG	SSeneg5827R	gTTTGATTTCTGAATGCTGTTCAT	242
SSeneg3683	contig51k-3683	SetG	chr_17	9628778	9638674	(AAAT)11	5' 6-FAM	SSeneg3683F	TTGGCCAGGTCATCACTGTA	SSeneg3683R	gttTCAAAACATTTGGCTCATTCTG	157
SSeneg5713	contig51k-5713	SetG	chr_4	2154288	2173074	(GTGC)8	5' 6-FAM	SSeneg5713F	TCCTCATGGAGACCAGAACC	SSeneg5713R	gtttCATACCAGGAACCCTCTGGA	247
SSeneg4003	contig51k-4003	SetG	chr_3	4105188	4119269	(GGAT)8(AGAT)24	5' 6-FAM	SSeneg4003F	AAGGCTGAATCATGTCCTCAA	SSeneg4003R	GAGTGCGCCATCCATAAAAT	303
SSeneg2487	contig51k-2487	SetG	chr_6	12458073	12482181	(GATA)13	5* VIC	SSeneg2487F	GCAAAAGCATCACATTACATTTTG	SSeneg2487R	gttTCAATCACCATGTCTTGCCTA	191
SSeneg1667	contig51k-1667	SetG	chr_18	1811576	1821091	(ATAC)15	5* VIC	SSeneg1667F	GAAGTGAACGACCATGTGTGA	SSeneg1667R	gtCAAATCCCTGCAGTCAGGTT	263
SSeneg2891	contig51k-2891	SetG	chr_16	16037126	16064135	(GATA)9	5* NED	SSeneg2891F	TGGTCACAGGAAAAAGCTCA	SSeneg2891R	GCCAAATCAAAGAACCAATCA	178
SSeneg45	contig51k-45	SetG	chr_4	17803533	17843929	(AATG)8	5* NED	SSeneg45F	ACAAACAGCCCGTAGGAATG	SSeneg45R	gTCCCCCAACACTCTTGGATA	251
SSeneg12417	contig51k-12417	SetG	chr_16	7431023	7469098	(TTAT)8	5* PET	SSeneg12417F	GTTAACACTGCGGCCACTTT	SSeneg12417R	gtttACCAGCATTTGTCAACCACA	205
SSeneg10524	contig51k-10524	SetG	chr_8	4097871	4107605	(GAAA)8	5* PET	SSeneg10524F	TGCTGCTCAGCAAATTGAAG	SSeneg10524R	gttTCTTTTCTCCTCGCGTTGTC	275
SSeneg10804	contig51k-10804	SetG	chr_w	13045919	13069668	(GATA)16	5* PET	SSeneg10804F	ACCAACATGGCAGAAGAACC	SSeneg10804R	gtTACAAAGAACCAGCCCCAAC	293
SSeneg4608	contig51k-4608	SetH	chr_16	3482414	3519584	(TTTA)6	5' 6-FAM	SSeneg4608F	ACAAATAATGCTGCTACGTGGA	SSeneg4608R	gtTTGTAGACCCATGTCACTCACC	84
SSeneg2868	contig51k-2868	SetH	chr_18	2973235	2982123	(AATC)9	5' 6-FAM	SSeneg2868F	TATCGCTCACATGCTTCAGG	SSeneg2868R	gtTAAAACCGCATTGTGTGCAT	132
SSeneg11316	contig51k-11316	SetH	chr_19	1583809	1605976	(TTTC)7	5' 6-FAM	SSeneg11316F	GCAGCATGTGCTTGAGAAAG	SSeneg11316R	gTTTGCTCCCTCGGAGAATAAT	216
SSeneg287	contig51k-287	SetH	chr_z	19781953	19788994	(CTGT)7	5* VIC	SSeneg287F	CGAGTGCCTTCACAATACCTG	SSeneg287R	gtttCAGAGGAAATGGCAAGCAG	88
SSeneg90	contig51k-90	SetH	chr_17	6245881	6263605	(GTGC)9	5* VIC	SSeneg90F	CCTGTGTGCATGTGTGTTCA	SSeneg90R	GCATTCAATTCGCTTCACAA	152
SSeneg2596	contig51k-2596	SetH	chr_14	27954575	27971918	(TCAT)6	5* NED	SSeneg2596F	TTCATTTGATTCCTTGTGCTTC	SSeneg2596R	gtTTGATCAATAACAGTTTAGCAGGTCT	88
SSeneg8412	contig51k-8412	SetH	chr_17	150562	196452	(CAGA)7	5* NED	SSeneg8412F	TGGTGTATGGAGGCTCTTCTC	SSeneg8412R	GCATGTAGGACTGTGCGTGA	151
SSeneg6827	contig51k-6827	SetH	chr_17	8324567	8335560	(TCAT)7	5* PET	SSeneg6827F	ATTTGTGCTGCCATGTTTCTAC	SSeneg6827R	gtttCCTCATGTGGAGGATAAAGCA	94
SSeneg5412	contig51k-5412	SetH	chr_1	21042349	21061288	(CCAT)8	5* PET	SSeneg5412F	TCTCAGCTGTCCAAAGAGCA	SSeneg5412R	gttTACTGGGTGGTAGCGGAAAG	164
SSeneg854	contig51k-854	SetI	chr_13	6346548	6367249	(GCAG)7	5' 6-FAM	SSeneg854F	ACGTCCCTCACAAATTCTGC	SSeneg854R	GTGTCTCCTCCCAGCTTCC	97
SSeneg5899	contig51k-5899	SetI	chr_7	9248844	9255077	(ACAA)7	5' 6-FAM	SSeneg5899F	CTGGAGGAGACAGGATCGTT	SSeneg5899R	gttTGATGAACCAAATGCAGGAA	174
SSeneg5346	contig51k-5346	SetI	chr_20	1738854	1764012	(GATA)23	5' 6-FAM	SSeneg5346F	ACACAAACTCCCTCGCTGTT	SSeneg5346R	gCTGCAGTATCCACCATCTGC	266
SSeneg1669	contig51k-1669	SetI	chr_9	10882602	10902373	(GATA)8	5* VIC	SSeneg1669F	CAGGAGTGCCACTGAAATGTT	SSeneg1669R	gTGTGAATTTCTCTGTGAGATGAATAG	116
SSeneg7074	contig51k-7074	SetI	chr_18	12264908	12274610	(CACT)10	5* VIC	SSeneg7074F	TCATCGGCTAATCACATCCA	SSeneg7074R	gtttCACCGACACTTTGAACCTGA	182
SSeneg4382	contig51k-4382	SetI	chr_w	1462084	1462046	(ACAG)7	5* NED	SSeneg4382F	GAGGGACATGACGATCACCT	SSeneg4382R	gttTGTTTAAAAGCTGCGCTGTG	108
SSeneg53551	contig51k-53551	SetI	chr_6	4248614	4265531	(CATT)8caatcaatcaa(TCAT)6	5* NED	SSeneg53551F	TTTCATGGTCAAACGTCACAA	SSeneg53551R	gTATGCGATGGAGTGCAAAAG	181
SSeneg3978	contig51k-3978	SetI	chr_20	10790332	10798893	(TGAA)16	5* PET	SSeneg3978F	AAAGCGCTAAATCGCACACT	SSeneg3978R	gTTTGATGCAGAGGCAGACAC	122
SSeneg15332	contig51k-15332	SetI	chr_14	9719142	9745779	(GATA)11	5* PET	SSeneg15332F	AAGAGCTGATGGTGCAAGGT	SSeneg15332R	gTCCTTAAAGCAAGTGAAAAACCA	184
SSeneg17159	contig51k-17159	SetJ	chr_15	4436351	4440529	(TCTG)6	5' 6-FAM	SSeneg17159F	TTAATGCCAAGTGGGTGTTG	SSeneg17159R	gtttACTGAGAGCGTGTCAGTGGA	85
SSeneg9042	contig51k-9042	SetJ	chr_15	13214464	13232726	(GATA)12	5' 6-FAM	SSeneg9042F	TGTTGCCAACTAGCTTAGATAAACA	SSeneg9042R	GCTATTGAAGCTACTGTAGTGAGGAA	194
SSeneg1723	contig51k-1723	SetJ	chr_15	11318953	11325134	(TGTT)7	5* VIC	SSeneg1723F	CAATGGAGCAGAGGTGCTTT	SSeneg1723R	gTTCATAGTGCCATAACAATGTGG	101
SSeneg348796	contig51k-348796	SetJ	chr_14	2473770	2530554	(CATA)9	5* NED	SSeneg348796F	TTACTTTCTGCTGTGCTAGTGTGT	SSeneg348796R	gTTAGCAGGTGTACCTAAATAAGTGG	91
SSeneg7987	contig51k-7987	SetJ	chr_z	7626705	7652651	(GATA)17	5* NED	SSeneg7987F	TTGAGACAGATTTTTAATGCAGGA	SSeneg7987R	gtTTAGCAACGTCCCCTGAAAC	289
SSeneg3077	contig51k-3077	SetJ	chr_15	16750531	16765338	(ACAG)7	5* PET	SSeneg3077F	TCAGCTCCTGTGCAGCAA	SSeneg3077R	gtAAGCACACGTGTCACATTCC	102
SSeneg2083	contig51k-2083	SetK	chr_16	10063959	10085261	(AAGA)11	5' 6-FAM	SSeneg2083F	GGAGGACATGGAAGGAAACA	SSeneg2083R	GCTGTTCTCTGGAGGCAAAC	117
SSeneg4083	contig51k-4083	SetK	chr_19	5786981	5804103	(AGAC)13	5' 6-FAM	SSeneg4083F	ACTGTGGCAATGGAAACACA	SSeneg4083R	gtttACGATGCCTCATTTTGATCC	244
SSeneg171	contig51k-171	SetK	chr_w	8141842	8141679	(TGAA)7	5* VIC	SSeneg171F	GGAGGAAGACCCGACCTAAC	SSeneg171R	gTGCAGTTGGACACTTTCTGC	148
SSeneg566	contig51k-566	SetK	chr_19	8969273	8979930	(GTCT)9	5* NED	SSeneg566F	TCAACAAACCTTGCAGCATT	SSeneg566R	gtttAAACATCCCACAGCACAACA	128
SSeneg6876	contig51k-6876	SetK	chr_20	293246	305716	(GATA)24	5* PET	SSeneg6876F	TCCTTGGCAAGAACTGACCT	SSeneg6876R	GGACAGCGCAATCCTTTCT	160
SSeneg4081	contig51k-4081	SetK	chr_13	12134519	12148206	(GATA)18	5* PET	SSeneg4081F	GCCTCGTGATTGAGCTGAG	SSeneg4081R	gtttCTCCTGAATCACCCACTGGT	300
SSeneg106	contig51k-106	SetL	chr_11	16983974	16999999	(TAAA)11	5' 6-FAM	SSeneg106F	TGGCACATCCTGTGCATT	SSeneg106R	gttCACTCAGGATTTGACAGAGGATT	100
SSeneg7666	contig51k-7666	SetL	chr_19	14632691	14663375	(GATA)10	5' 6-FAM	SSeneg7666F	TGGGCAGGAAGTCAGCTAAA	SSeneg7666R	gtttCTGTGAACCCAGGTTTCCTT	180
SSeneg5891	contig51k-5891	SetL	chr_19	16755531	16760421	(GATA)14	5* VIC	SSeneg5891F	CAAACACACGACACTACAGCAA	SSeneg5891R	gCACAGCAGTTTCATTTCTCTGC	133
SSeneg774	contig51k-774	SetL	chr_9	13361032	13372098	(GATA)12	5* VIC	SSeneg774F	TGGTCTCCAGTTGCACACAT	SSeneg774R	gttTGTTTCCCAACACACGTCAT	238
SSeneg6689	contig51k-6689	SetL	chr_1	5770622	5780956	(TTTA)9	5* NED	SSeneg6689F	TGATTGGCAACTTCAGGAGA	SSeneg6689R	gtttCACTTTCCATTCCCCAGTGT	125
SSeneg1147	contig51k-1147	SetL	chr_12	10879113	10889578	(TTTC)16	5* NED	SSeneg1147F	CGGGCACAGTATTCCTCTTT	SSeneg1147R	gttTCAAGCAAAATTCTTGATGTCAG	212
SSeneg14333	contig51k-14333	SetL	chr_10	7511747	7534759	(GGAG)7	5* PET	SSeneg14333F	TTAACGGCATCCAGATGTGA	SSeneg14333R	gtttATGGAAATGGAGGGTCTGTG	146
SSeneg2996	contig51k-2996	SetL	chr_10	13531816	13531922	(GATA)15	5* PET	SSeneg2996F	CCATAAGTATTATCTTAAATAGGATCCAGA	SSeneg2996R	gAGTGCCCATTACACACAGCA	269
SSeneg506	contig51k-506	SetM	chr_20	13536726	13557041	(ATCA)7	5' 6-FAM	SSeneg506F	TTGCTACGATGTGGTCCTTTC	SSeneg506R	gtttAGCAGGTAACTGGGTTTCCA	102
SSeneg387243	contig51k-387243	SetM	chr_9	16519305	16538167	(GATA)13	5' 6-FAM	SSeneg387243F	TGTGGGAGGGTTGTGAAAAT	SSeneg387243R	gtttACGTATAGGGCCAGGGAGAG	258
SSeneg10877	contig51k-10877	SetM	chr_14	21960614	21974232	(GATA)12	5* VIC	SSeneg10877F	TTTCAGCATTTTACGGCTCA	SSeneg10877R	gttTTTGCTGTTGTCAGCCTCTG	205
SSeneg14597	contig51k-14597	SetM	chr_3	6342921	6360066	(AGAGA)12	5* VIC	SSeneg14597F	ATTGTTGTTGGCCTCCACTC	SSeneg14597R	gtttCATAGGGGTCGGTTTGAGAA	316
SSeneg247	contig51k-247	SetM	chr_17	2708993	2716146	(CTTT)9	5* NED	SSeneg247F	CCGGAAAAGTCACTCACTATTAGC	SSeneg247R	gtttAGACAGGGTCGATGTTGGTC	87
SSeneg4328	contig51k-4328	SetM	chr_1	31528837	31545241	(ATTG)10	5* NED	SSeneg4328F	CTCTGCCATCTACACCAGCA	SSeneg4328R	gtttAGTGGAGGGAGACTGAGCAA	108
SSeneg4039	contig51k-4039	SetM	chr_11	13863124	13868525	(GATA)18	5* NED	SSeneg4039F	TGGGTTTGAAAGAGAATTCCA	SSeneg4039R	GGTTGCTTTGCAAAAGACAGT	295
SSeneg1988	contig51k-1988	SetM	chr_z	279291	300215	(TGAT)6	5* PET	SSeneg1988F	ATCACCACTGGGTTCCCTTT	SSeneg1988R	gttATTTGGGCAAGGGCATATTT	89

## Sheet: FinalMultiplex
	Table 1: Information and primer sequences for multiplex PCR amplification of microsatellites (Solea senegalensis)
				Mapping on C. semlaevis
Locus Name	Contig name	Forward primer name	Multiplex_Set	Scaffolded genome (85kb)	Female hybrid Genome	Ref. Start	Ref. End	Motif in reference sequence	5´end Modification F-primer	Forward primer name	For. sequence (5’-->3’)	Reverse primer name	Rev. sequence (5’-->3’)§	Amplicon size (bp)	Comments
SSeneg4374	contig51k-4374	SSeneg4374F	SetA	chr_3	chromosome 3	2827016	2882069	(TTTA)9	5' 6-FAM	SSeneg4374F	AGCATGGACGTTGAATGTGA	SSeneg4374R	gtttCACACGGAACGATGACAAAG	144
SSeneg5202	contig51k-5202	SSeneg5202F	SetA	chr_8	chromosome Z	18656198	18664545	(GATA)11	5' 6-FAM	SSeneg5202F	TTAAGGTTAGTTATTGGTGACACCTC	SSeneg5202R	GGACACAAGCCCTACGACAT	222
SSeneg16258	contig51k-16258	SSeneg16258F	SetA	chr_10	chromosome 10	1657590	1663253	(TCTG)7	5* VIC	SSeneg16258F	TTGCAACGCTTTACCAACTG	SSeneg16258R	GCCTCCTCCTCTGCCTGT	96
SSeneg12137	contig51k-12137	SSeneg12137F	SetA	chr_4	chromosome 4	14430570	14448728	(GTGA)9	5* VIC	SSeneg12137F	ACTCACGGTTCGTGGAGAAG	SSeneg12137R	gTCAAATGGAGGCTTGTGGA	159
SSeneg6381	contig51k-6381	SSeneg6381F	SetA	chr_9	chromosome 15	6578810	6586755	(GATA)12	5* VIC	SSeneg6381F	ACCCAAAACACTGGAAGTCG	SSeneg6381R	gttTGTAAAACATTAACACATGCAGGA	226
SSeneg16050	contig51k-16050	SSeneg16050F	SetA	chr_2	chromosome 2	18023599	18050602	(TCTT)9	5* NED	SSeneg16050F	CGCTCGTTGTCATTGCTTTA	SSeneg16050R	gtttCGCCTCTTTATGGACTCAGC	154
SSeneg11269	contig51k-11269	SSeneg11269F	SetA	chr_5	chromosome 5	10694863	10708392	(GATA)17	5* NED	SSeneg11269F	AGAGGCGGAAGCAACTGAG	SSeneg11269R	gTTTTGTGGGCTGTGGTGTAA	223
SSeneg162554	contig51k-162554	SSeneg162554F	SetA	chr_18	chromosome 18	7915523	7937312	(GAAA)6	5* PET	SSeneg162554F	GTGGTGAGATGTATGGAGTAAAGACT	SSeneg162554R	GCCTTTGTGTGTTTTTGTATTCTC	96
SSeneg12054	contig51k-12054	SSeneg12054F	SetA	chr_2	chromosome 2	7494606	7514232	(AATG)8	5* PET	SSeneg12054F	TGTCTTTTTGGCATTGGATG	SSeneg12054R	gttTCGTGCCACAACAAGAAAAG	169
SSeneg3041	contig51k-3041	SSeneg3041F	SetA	chr_12	chromosome 12	15271866	15296930	(ATCT)6	5* PET	SSeneg3041F	CCCAATAATCTGCACAGCAA	SSeneg3041R	GCGAGAAAGAGAAAGTCATGAGA	229
SSeneg5772	contig51k-5772	SSeneg5772F	SetB	chr_13	Chromosome Z/W	9402593	9433131	(TTAT)6	5' 6-FAM	SSeneg5772F	TGCCATTCACTCACACTTGC	SSeneg5772R	gATGCCTGGTCCCTATTTTAGAT	100
SSeneg12300	contig51k-12300	SSeneg12300F	SetB	chr_14	chromosome 14	25949038	25949799	(GTGA)7	5' 6-FAM	SSeneg12300F	TCCTTCACAGCATTGAGTCG	SSeneg12300R	GCTGCCAAACAGGAGAACAT	189
SSeneg6326	contig51k-6326	SSeneg6326F	SetB	chr_15	chromosome 15	645955	668487	(TCTT)12	5' 6-FAM	SSeneg6326F	GCTGAACAAACACCCCATTC	SSeneg6326R	gtCAACCCGGCACAATTAGTCT	255
SSeneg6982	contig51k-6982	SSeneg6982F	SetB	chr_13	chromosome 13	5092878	5113112	(TAAAA)5	5* VIC	SSeneg6982F	TTGAATACACATTGGCGTCAC	SSeneg6982R	gttAATGCACTACCCGCTGTTTC	102
SSeneg827	contig51k-827	SSeneg827F	SetB	chr_12	chromosome 12	9403144	9409924	(TCCA)7	5* NED	SSeneg827F	CCATACCCAGGCTGAATTTAC	SSeneg827R	gCATGTGGAGGATAAAGTGGTAGA	101
SSeneg395	contig51k-395	SSeneg395F	SetB	chr_7	chromosome 7	3601639	3604814	(ATTAA)8	5* NED	SSeneg395F	TTTCCCATGTCATCTCAGCA	SSeneg395R	GTTCTCCCCGTGTGTGCTAT	258
SSeneg14931	contig51k-14931	SSeneg14931F	SetB	chr_7	chromosome 7	12505309	12514469	(AGTG)9	5* PET	SSeneg14931F	CCCTCTTATGGAGGACAAAGC	SSeneg14931R	GTGGATAAACGGGGTTCCTT	107
SSeneg2894	contig51k-2894	SSeneg2894F	SetB	chr_8	chromosome 8	7747961	7766820	(CCCT)6	5* PET	SSeneg2894F	CAGTCCAGTGGCTTGTCAAA	SSeneg2894R	GGATCCCAATTTGGTTTCAA	184
SSeneg12678	contig-12678	SSeneg12678F	SetC	chr_2	chromosome 2	9937582	9952103	(ATCT)23	5' 6-FAM	SSeneg12678F	CCGGAAGCAAAACAAAGGTA	SSeneg12678R	gtttATCGACTGTTGGCCTTTTGT	183
SSeneg11209	contig51k-11209	SSeneg11209F	SetC	chr_11	chromosome 11	3474160	3486643	(ACAG)10	5* VIC	SSeneg11209F	CTACATGTGCTTACGCTGCAC	SSeneg11209R	gATTAAGCACCTGGACGGATG	120
SSeneg433	contig51k-433	SSeneg433F	SetC	chr_10	chromosome 10	3984159	3991526	(GTCT)7	5* NED	SSeneg433F	TAAGCCACTGAAATGTCAAGC	SSeneg433R	gttTCAGTACAGCCGCTGATGG	117
SSeneg7919	contig51k-7919	SSeneg7919F	SetC	chr_3	chromosome 3	10526134	10526329	(AATA)9	5* NED	SSeneg7919F	CAGCCAGACGTTAAAATGAACA	SSeneg7919R	gTACCTGAAGGCGCTCTGATT	190
SSeneg1973	contig51k-1973	SSeneg1973F	SetC	chr_16	chromosome 16	6480131	6484629	(CTAT)8cta(CTAT)18	5* NED	SSeneg1973F	CATAGGTCATTAGACTTAATGTATCTGAA	SSeneg1973R	gtttCCAACTGTTTTTCGCACAGA	301
SSeneg17673	contig51k-17673	SSeneg17673F	SetC	chr_14	chromosome 14	20751661	20772195	(TATT)8	5* PET	SSeneg17673F	AGTGGACTTTTTGTTGGGGTTA	SSeneg17673R	gtttACCACATGGACAGAATGCAC	120
SSeneg10308	contig51k-10308	SSeneg10308F	SetC	chr_11	chromosome 11	10592367	10605103	(TAGA)12	5* PET	SSeneg10308F	TCACAGCAGCAATCAAGACA	SSeneg10308R	gtCAGAACATCTGTTCCCTCTGTATC	199
SSeneg1505	contig51k-1505	SSeneg1505F	SetD	chr_2	chromosome 2	1440906	1459105	(CAGT)7	5' 6-FAM	SSeneg1505F	CCACAACACAACCACACACTC	SSeneg1505R	GGTGTGGCCTCTACACTCCT	126
SSeneg4306	contig51k-4306	SSeneg4306F	SetD	chr_1	chromosome 1	1124962	1145104	(GATG)6	5' 6-FAM	SSeneg4306F	CCGTTCAGCTGTTGAGGATT	SSeneg4306R	gtttAGTGTTTCTGCCCCCTCTCT	208
SSeneg10667	contig51k-10667	SSeneg10667F	SetD	chr_3	chromosome 3	9310143	9367007	(TTTC)7a(TTCT)5	5' 6-FAM	SSeneg10667F	CGCGTTGGGAAGATAACATT	SSeneg10667R	GTGCCAAGAAAATCCAGCAT	283
SSeneg2307	contig51k-2307	SSeneg2307F	SetD	chr_1	chromosome 1	4062903	4079744	(GGAT)6	5* VIC	SSeneg2307F	GGGTAAGAGATGACTGCAGGA	SSeneg2307R	gttTCTGGCATCCTTGAATGAAA	142
SSeneg13116	contig51k-13116	SSeneg13116F	SetD	chr_5	chromosome 5	4432575	4449387	(AGAC)10	5* VIC	SSeneg13116F	TCGTGGGGGTAAGGGTAAGT	SSeneg13116R	gCCCTCTGTTATGGAGCGTGT	217
SSeneg1201	contig51k-1201	SSeneg1201F	SetD	chr_20	chromosome 20	7439215	7442029	(GAGGA)9	5* NED	SSeneg1201F	GAAACAATCCCTCCCCTCAT	SSeneg1201R	gAGCAGCTGGCTGTGAGAGTT	138
SSeneg4572	contig51k-4572	SSeneg4572F	SetD	chr_6	chromosome 6	1321226	1328807	(TTCA)6	5* NED	SSeneg4572F	CATCCTCCACTTCCCACACT	SSeneg4572R	gTCCTCTGGTGGAGCAAAATC	213
SSeneg4065	contig51k-4065	SSeneg4065F	SetD	chr_11	chromosome 11	15728402	15732416	(AAAG)12	5* PET	SSeneg4065F	CTGTCCGTGACATCACACCT	SSeneg4065R	gtttACCATTCCCATTGCCAGTAG	143
SSeneg8782	contig51k-8782	SSeneg8782F	SetD	chr_1	chromosome 1	13355315	13384673	(ATAG)13	5* PET	SSeneg8782F	AAGCACCTAACGGAATCTGC	SSeneg8782R	gTGTCTGACCGACATTTTGGA	222
SSeneg5850	contig51k-5850	SSeneg5850F	SetE	chr_3	chromosome 3	14703448	14739230	(AGTG)9	5' 6-FAM	SSeneg5850F	CAGAGAGCGATGACACATTGA	SSeneg5850R	gtttATTCAAACGCCGTCTTCATC	92
SSeneg2473	contig51k-2473	SSeneg2473F	SetE	chr_7	chromosome 7	4927789	4960457	(GTGC)5	5' 6-FAM	SSeneg2473F	AGTGCGGCGATATTTGTTGT	SSeneg2473R	GCCTCATAAGAACGCCTCTG	208
SSeneg544	contig51k-544	SSeneg544F	SetE	chr_8	chromosome 8	11180117	11186411	(TGGA)9	5' 6-FAM	SSeneg544F	ATGATGCTGCAGAAATGACG	SSeneg544R	gCCCCCACTGTGGCACTAATA	286
SSeneg87	contig51k-87	SSeneg87F	SetE	chr_13	chromosome 13	18896223	18902753	(AGAA)6	5* VIC	SSeneg87F	GCCTCTGTGGCAGAGCTATT	SSeneg87R	gttTGGCTTTCTGTTTGATATTGTCC	110
SSeneg5828	contig51k-5828	SSeneg5828F	SetC_E	chr_8	chromosome 8	12840448	12846368	(CTCA)8	5* VIC	SSeneg5828F	CGTCTGGAAAATAGGGTGGA	SSeneg5828R	gTTTCTCCCAGCAGAAGCTGT	196
SSeneg3415	contig51k-3415	SSeneg3415F	SetE	chr_12	chromosome 12	3834122	3853898	(GGAT)8	5* NED	SSeneg3415F	ACCGCTGGGATGTACTGAAG	SSeneg3415R	GCCTGTCCATTGTGAGGAAT	106
SSeneg5919	contig51k-5919	SSeneg5919F	SetE	chr_5	chromosome 5	17839912	17855705	(CTGT)8	5* NED	SSeneg5919F	AACAGGCTCCATGGATTCAC	SSeneg5919R	gTCAGTGGTTTGCACCGAATA	212
SSeneg585	contig51k-585	SSeneg585F	SetE	chr_z/w	chromosome Z	5785367	5803311	(ATCT)8	5* PET	SSeneg585F	AACCATGAAATATTGCTCTTCCA	SSeneg585R	gCCATTTCACAGAAACGGATGT	113
SSeneg14542	contig51k-14542	SSeneg14542F	SetE	chr_9	chromosome 9	2202154	2226983	(TAAT)9	5* PET	SSeneg14542F	TGTGCACCAGAGAAGGTGAG	SSeneg14542R	gtttCCTCCATCTACAGCTCCTAATGA	218
SSeneg1411	contig51k-1411	SSeneg1411F	SetF	chr_8	chromosome 8	2072753	2082533	(TCAT)6	5' 6-FAM	SSeneg1411F	CCTGCTCCTTACTTTTGACGA	SSeneg1411R	gCTGCTGTTAAACAACTTCTGCAA	130
SSeneg3069	contig51k-3069	SSeneg3069F	SetF	chr_6	chromosome_6	9215864	9228023	(ATAG)10	5' 6-FAM	SSeneg3069F	GCATGCAGGGCCACTTTA	SSeneg3069R	gtttCCTGCTGCCTCAATATCGTT	231
SSeneg9009	contig51k-9009	SSeneg9009F	SetF	chr_4	chromosome 4	569201	571344	(AGAT)20	5' 6-FAM	SSeneg9009F	AAGCATGACATTAAAATGGCTAAAG	SSeneg9009R	gtttATAGGGCCCCCATAAAGCTA	314
SSeneg437	contig51k-437	SSeneg437F	SetF	chr_w	chromosome Z	9320441	9333575	(GACA)7	5* VIC	SSeneg437F	TGGAGGGCTCAAAAGAGAGA	SSeneg437R	gCATAGCTCAGCGAGGAAACC	237
SSeneg247	contig51k-247	SSeneg247F	SetM_F	chr_17	chromosome 20	2708993	2716146	(CTTT)9	5* NED	SSeneg247F	CCGGAAAAGTCACTCACTATTAGC	SSeneg247R	gtttAGACAGGGTCGATGTTGGTC	87
SSeneg73	contig51k-73	SSeneg73F	SetF	chr_z/w	chromosome Z	3367346	3393821	(TCTT)11	5* NED	SSeneg73F	ACGAGCGCAAAGGAACTTTA	SSeneg73R	gttAGCTGACATCGCATGACATT	233
SSeneg12624	contig51k-12624	SSeneg12624F	SetF	chr_4	chromosome 4	9591969	9614521	(TATTT)16	5* NED	SSeneg12624F	ACTCAAGTGGATTCGCCATC	SSeneg12624R	gTCCTGTTACTGAAGGTAGGTGCT	341
SSeneg12095	contig51k-12095	SSeneg12095F	SetF	chr_4	chromosome 4	7161018	7175658	(TCTT)8	5* PET	SSeneg12095F	ATGGCTCAGACCCACCATAC	SSeneg12095R	gttTGAAGAATGGGGCAAAAATC	156
SSeneg5827	contig51k-5827	SSeneg5827F	SetF	chr_5	chromosome 5	11940700	11964126	(CTTT)10	5* PET	SSeneg5827F	GACGTGTGACGTTTGTCCAG	SSeneg5827R	gTTTGATTTCTGAATGCTGTTCAT	242
SSeneg3683	contig51k-3683	SSeneg3683F	SetG	chr_17	chromosome 17	9628778	9638674	(AAAT)11	5' 6-FAM	SSeneg3683F	TTGGCCAGGTCATCACTGTA	SSeneg3683R	gttTCAAAACATTTGGCTCATTCTG	157
SSeneg5713	contig51k-5713	SSeneg5713F	SetG	chr_4	chromosome 4	2154288	2173074	(GTGC)8	5' 6-FAM	SSeneg5713F	TCCTCATGGAGACCAGAACC	SSeneg5713R	gtttCATACCAGGAACCCTCTGGA	247
SSeneg1667	contig51k-1667	SSeneg1667F	SetG	chr_18	chromosome 18	1811576	1821091	(ATAC)15	5* VIC	SSeneg1667F	GAAGTGAACGACCATGTGTGA	SSeneg1667R	gtCAAATCCCTGCAGTCAGGTT	263
SSeneg2891	contig51k-2891	SSeneg2891F	SetG	chr_16	chromosome 16	16037126	16064135	(TAGA)9	5* NED	SSeneg2891F	TGGTCACAGGAAAAAGCTCA	SSeneg2891R	GCCAAATCAAAGAACCAATCA	178
SSeneg45	contig51k-45	SSeneg45F	SetG	chr_4	chromosome 4	17803533	17843929	(AATG)8	5* NED	SSeneg45F	ACAAACAGCCCGTAGGAATG	SSeneg45R	gTCCCCCAACACTCTTGGATA	251
SSeneg12417	contig51k-12417	SSeneg12417F	SetG	chr_16	chromosome 16	7431023	7469098	(TTAT)8	5* PET	SSeneg12417F	GTTAACACTGCGGCCACTTT	SSeneg12417R	gtttACCAGCATTTGTCAACCACA	205
SSeneg10524	contig51k-10524	SSeneg10524F	SetG	chr_8	chromosome 8	4097871	4107605	(GAAA)8	5* PET	SSeneg10524F	TGCTGCTCAGCAAATTGAAG	SSeneg10524R	gttTCTTTTCTCCTCGCGTTGTC	275
SSeneg4608	contig51k-4608	SSeneg4608F	SetH	chr_16	chromosome 16	3482414	3519584	(TTTA)6	5' 6-FAM	SSeneg4608F	ACAAATAATGCTGCTACGTGGA	SSeneg4608R	gtTTGTAGACCCATGTCACTCACC	84
SSeneg2868	contig51k-2868	SSeneg2868F	SetH	chr_18	chromosome 18	2973235	2982123	(AATC)9	5' 6-FAM	SSeneg2868F	TATCGCTCACATGCTTCAGG	SSeneg2868R	gtTAAAACCGCATTGTGTGCAT	132
SSeneg11316	contig51k-11316	SSeneg11316F	SetH	chr_19	chromosome 19	1583809	1605976	(TTTC)7	5' 6-FAM	SSeneg11316F	GCAGCATGTGCTTGAGAAAG	SSeneg11316R	gTTTGCTCCCTCGGAGAATAAT	216
SSeneg287	contig51k-287	SSeneg287F	SetH	chr_z	chromosome Z	19781953	19788994	(CTGT)7	5* VIC	SSeneg287F	CGAGTGCCTTCACAATACCTG	SSeneg287R	gtttCAGAGGAAATGGCAAGCAG	88
SSeneg90	contig51k-90	SSeneg90F	SetH	chr_17	chromosome 17	6245881	6263605	(GTGC)9	5* VIC	SSeneg90F	CCTGTGTGCATGTGTGTTCA	SSeneg90R	GCATTCAATTCGCTTCACAA	152
SSeneg2596	contig51k-2596	SSeneg2596F	SetH	chr_z	chromosome Z	27954575	27971918	(TCAT)6	5* NED	SSeneg2596F	TTCATTTGATTCCTTGTGCTTC	SSeneg2596R	gtTTGATCAATAACAGTTTAGCAGGTCT	88
SSeneg8412	contig51k-8412	SSeneg8412F	SetH	chr_17	chromosome 17	150562	196452	(CAGA)7	5* NED	SSeneg8412F	TGGTGTATGGAGGCTCTTCTC	SSeneg8412R	GCATGTAGGACTGTGCGTGA	151
SSeneg6827	contig51k-6827	SSeneg6827F	SetH	chr_17	chromosome 17	8324567	8335560	(TCAT)7	5* PET	SSeneg6827F	ATTTGTGCTGCCATGTTTCTAC	SSeneg6827R	gtttCCTCATGTGGAGGATAAAGCA	94
SSeneg5412	contig51k-5412	SSeneg5412F	SetH	chr_1	chromosome 1	21042349	21061288	(CCAT)8	5* PET	SSeneg5412F	TCTCAGCTGTCCAAAGAGCA	SSeneg5412R	gttTACTGGGTGGTAGCGGAAAG	164
SSeneg854	contig51k-854	SSeneg854F	SetI	chr_13	chromosome 13	6346548	6367249	(GCAG)7	5' 6-FAM	SSeneg854F	ACGTCCCTCACAAATTCTGC	SSeneg854R	GTGTCTCCTCCCAGCTTCC	97
SSeneg5899	contig51k-5899	SSeneg5899F	SetI	chr_7	chromosome 7	9248844	9255077	(ACAA)7	5' 6-FAM	SSeneg5899F	CTGGAGGAGACAGGATCGTT	SSeneg5899R	gttTGATGAACCAAATGCAGGAA	174
SSeneg5346	contig51k-5346	SSeneg5346F	SetI	chr_20	chromosome 20	1738854	1764012	(GATA)23	5' 6-FAM	SSeneg5346F	ACACAAACTCCCTCGCTGTT	SSeneg5346R	gCTGCAGTATCCACCATCTGC	266
SSeneg1669	contig51k-1669	SSeneg1669F	SetI	chr_9	chromosome 9	10882602	10902373	(GATA)8	5* VIC	SSeneg1669F	CAGGAGTGCCACTGAAATGTT	SSeneg1669R	gTGTGAATTTCTCTGTGAGATGAATAG	116
SSeneg7074	contig51k-7074	SSeneg7074F	SetI	chr_18	chromosome 18	12264908	12274610	(CACT)10	5* VIC	SSeneg7074F	TCATCGGCTAATCACATCCA	SSeneg7074R	gtttCACCGACACTTTGAACCTGA	182
SSeneg4382	contig51k-4382	SSeneg4382F	SetI	chr_8	chromosome 8	1462084	1462046	(ACAG)7	5* NED	SSeneg4382F	GAGGGACATGACGATCACCT	SSeneg4382R	gttTGTTTAAAAGCTGCGCTGTG	108
SSeneg53551	contig51k-53551	SSeneg53551F	SetI	chr_6	chromosome 6	4248614	4265531	(CATT)8caatcaatcaa(TCAT)6	5* NED	SSeneg53551F	TTTCATGGTCAAACGTCACAA	SSeneg53551R	gTATGCGATGGAGTGCAAAAG	181
SSeneg3978	contig51k-3978	SSeneg3978F	SetI	chr_20	chromosome 20	10790332	10798893	(TGAA)16	5* PET	SSeneg3978F	AAAGCGCTAAATCGCACACT	SSeneg3978R	gTTTGATGCAGAGGCAGACAC	122
SSeneg15332	contig51k-15332	SSeneg15332F	SetI	chr_14	chromosome 14	9719142	9745779	(TAGA)11	5* PET	SSeneg15332F	AAGAGCTGATGGTGCAAGGT	SSeneg15332R	gTCCTTAAAGCAAGTGAAAAACCA	184
SSeneg17159	contig51k-17159	SSeneg17159F	SetJ	chr_15	chromosome 15	4436351	4440529	(TCTG)6	5' 6-FAM	SSeneg17159F	TTAATGCCAAGTGGGTGTTG	SSeneg17159R	gtttACTGAGAGCGTGTCAGTGGA	85
SSeneg9042	contig51k-9042	SSeneg9042F	SetJ	chr_15	chromosome 15	13214464	13232726	(GATA)12	5' 6-FAM	SSeneg9042F	TGTTGCCAACTAGCTTAGATAAACA	SSeneg9042R	GCTATTGAAGCTACTGTAGTGAGGAA	194
SSeneg1723	contig51k-1723	SSeneg1723F	SetJ	chr_15	chromosome 15	11318953	11325134	(TGTT)7	5* VIC	SSeneg1723F	CAATGGAGCAGAGGTGCTTT	SSeneg1723R	gTTCATAGTGCCATAACAATGTGG	101
SSeneg348796	contig51k-348796	SSeneg348796F	SetJ	chr_14	chromosome 14	2473770	2530554	(CATA)9	5* NED	SSeneg348796F	TTACTTTCTGCTGTGCTAGTGTGT	SSeneg348796R	gTTAGCAGGTGTACCTAAATAAGTGG	91
SSeneg7987	contig51k-7987	SSeneg7987F	SetJ	chr_z/w	chromosome Z	7626705	7652651	(ATCT)17	5* NED	SSeneg7987F	TTGAGACAGATTTTTAATGCAGGA	SSeneg7987R	gtTTAGCAACGTCCCCTGAAAC	289
SSeneg3077	contig51k-3077	SSeneg3077F	SetJ	chr_15	chromosome 15	16750531	16765338	(ACAG)7	5* PET	SSeneg3077F	TCAGCTCCTGTGCAGCAA	SSeneg3077R	gtAAGCACACGTGTCACATTCC	102
SSeneg10804	contig51k-10804	SSeneg10804F	SetJ_G	chr_z/w	chromosome Z	13045919	13069668	(AGAT)16	5* PET	SSeneg10804F	ACCAACATGGCAGAAGAACC	SSeneg10804R	gtTACAAAGAACCAGCCCCAAC	293
SSeneg2083	contig51k-2083	SSeneg2083F	SetK	chr_16	chromosome 16	10063959	10085261	(AAGA)11	5' 6-FAM	SSeneg2083F	GGAGGACATGGAAGGAAACA	SSeneg2083R	GCTGTTCTCTGGAGGCAAAC	117
SSeneg4083	contig51k-4083	SSeneg4083F	SetK	chr_19	chromosome 19	5786981	5804103	(AGAC)13	5' 6-FAM	SSeneg4083F	ACTGTGGCAATGGAAACACA	SSeneg4083R	gtttACGATGCCTCATTTTGATCC	244
SSeneg171	contig51k-171	SSeneg171F	SetK	chr_w	chromosome Z	8141842	8141679	(TGAA)7	5* VIC	SSeneg171F	GGAGGAAGACCCGACCTAAC	SSeneg171R	gTGCAGTTGGACACTTTCTGC	148
SSeneg2487	contig51k-2487	SSeneg2487F	SetK_G	chr_6	chromosome 6	12458073	12482181	(TAGA)13	5* VIC	SSeneg2487F	GCAAAAGCATCACATTACATTTTG	SSeneg2487R	gttTCAATCACCATGTCTTGCCTA	191
SSeneg566	contig51k-566	SSeneg566F	SetK	chr_19	chromosome 19	8969273	8979930	(GTCT)9	5* NED	SSeneg566F	TCAACAAACCTTGCAGCATT	SSeneg566R	gtttAAACATCCCACAGCACAACA	128
SSeneg6876	contig51k-6876	SSeneg6876F	SetK	chr_20	chromosome 20	293246	305716	(AGAT)24	5* PET	SSeneg6876F	TCCTTGGCAAGAACTGACCT	SSeneg6876R	GGACAGCGCAATCCTTTCT	160
SSeneg4081	contig51k-4081	SSeneg4081F	SetK	chr_13	chromosome 13	12134519	12148206	(GATA)18	5* PET	SSeneg4081F	GCCTCGTGATTGAGCTGAG	SSeneg4081R	gtttCTCCTGAATCACCCACTGGT	300
SSeneg7666	contig51k-7666	SSeneg7666F	SetL	chr_19	chromosome 19	14632691	14663375	(AGAT)10	5' 6-FAM	SSeneg7666F	TGGGCAGGAAGTCAGCTAAA	SSeneg7666R	gtttCTGTGAACCCAGGTTTCCTT	180
SSeneg4003	contig51k-4003	SSeneg4003F	SetL_G	chr_3	chromosome 3	4105188	4119269	(GGAT)8(AGAT)24	5' 6-FAM	SSeneg4003F	AAGGCTGAATCATGTCCTCAA	SSeneg4003R	GAGTGCGCCATCCATAAAAT	303
SSeneg5891	contig51k-5891	SSeneg5891F	SetL	chr_1	chromosome 1	16755531	16760421	(AGAT)14	5* VIC	SSeneg5891F	CAAACACACGACACTACAGCAA	SSeneg5891R	gCACAGCAGTTTCATTTCTCTGC	133
SSeneg774	contig51k-774	SSeneg774F	SetL	chr_9	chromosome 9	13361032	13372098	(TCTA)12	5* VIC	SSeneg774F	TGGTCTCCAGTTGCACACAT	SSeneg774R	gttTGTTTCCCAACACACGTCAT	238
SSeneg6689	contig51k-6689	SSeneg6689F	SetL	chr_1	chromosome 1	5770622	5780956	(TTTA)9	5* NED	SSeneg6689F	TGATTGGCAACTTCAGGAGA	SSeneg6689R	gtttCACTTTCCATTCCCCAGTGT	125
SSeneg1147	contig51k-1147	SSeneg1147F	SetL	chr_12	chromosome 12	10879113	10889578	(TTTC)16	5* NED	SSeneg1147F	CGGGCACAGTATTCCTCTTT	SSeneg1147R	gttTCAAGCAAAATTCTTGATGTCAG	212
SSeneg14333	contig51k-14333	SSeneg14333F	SetL	chr_10	chromosome 10	7511747	7534759	(GGAG)7	5* PET	SSeneg14333F	TTAACGGCATCCAGATGTGA	SSeneg14333R	gtttATGGAAATGGAGGGTCTGTG	146
SSeneg2996	contig51k-2996	SSeneg2996F	SetL	chr_9	chromosome 9	13531816	13531922	(TAGA)15	5* PET	SSeneg2996F	CCATAAGTATTATCTTAAATAGGATCCAGA	SSeneg2996R	gAGTGCCCATTACACACAGCA	269
SSeneg506	contig51k-506	SSeneg506F	SetM	chr_20	chromosome 20	13536726	13557041	(ATCA)7	5' 6-FAM	SSeneg506F	TTGCTACGATGTGGTCCTTTC	SSeneg506R	gtttAGCAGGTAACTGGGTTTCCA	102
SSeneg387243	contig51k-387243	SSeneg387243F	SetM	chr_9	chromosome 9	16519305	16538167	(CTAT)13	5' 6-FAM	SSeneg387243F	TGTGGGAGGGTTGTGAAAAT	SSeneg387243R	gtttACGTATAGGGCCAGGGAGAG	258
SSeneg10877	contig51k-10877	SSeneg10877F	SetM	chr_14	chromosome 14	21960614	21974232	(TATC)12	5* VIC	SSeneg10877F	TTTCAGCATTTTACGGCTCA	SSeneg10877R	gttTTTGCTGTTGTCAGCCTCTG	205
SSeneg14597	contig51k-14597	SSeneg14597F	SetM	chr_3	chromosome 3	6342921	6360066	(AGAGA)12	5* VIC	SSeneg14597F	ATTGTTGTTGGCCTCCACTC	SSeneg14597R	gtttCATAGGGGTCGGTTTGAGAA	316
SSeneg4328	contig51k-4328	SSeneg4328F	SetM	chr_1	chromosome 1	31528837	31545241	(ATTG)10	5* NED	SSeneg4328F	CTCTGCCATCTACACCAGCA	SSeneg4328R	gtttAGTGGAGGGAGACTGAGCAA	108
SSeneg4039	contig51k-4039	SSeneg4039F	SetM	chr_11	chromosome 11	13863124	13868525	(TAGA)18	5* NED	SSeneg4039F	TGGGTTTGAAAGAGAATTCCA	SSeneg4039R	GGTTGCTTTGCAAAAGACAGT	295
SSeneg1988	contig51k-1988	SSeneg1988F	SetM	chr_z	chromosome Z	279291	300215	(TGAT)6	5* PET	SSeneg1988F	ATCACCACTGGGTTCCCTTT	SSeneg1988R	gttATTTGGGCAAGGGCATATTT	89
	Excluded
	contig51k-3502	SSeneg3502F	SetB			13119569	13122284	(TAGA)6	5* VIC	SSeneg3502F	GTGTTACCACTTTACAATGGCAGT	SSeneg3502R	gtttAGGTTTGCAGGATTTGGAGA	184	Overlapping allelic range
	contig51k-106	SSeneg106F	SetL			16983974	16999999	(TAAA)11	5' 6-FAM	SSeneg106F	TGGCACATCCTGTGCATT	SSeneg106R	gttCACTCAGGATTTGACAGAGGATT	100	Low efficiency
	contig51k-13367	SSeneg13367F	SetB			11308072	11313561	(TTTA)10	5* NED	SSeneg13367F	CGCTCCCTGGATTACAGTTC	SSeneg13367R	gtttACGGCGAGATACGATCACA	183	no amplification
	contig51k-12220	SSeneg12220F	SetC			8202701	8224902	(GATA)6gatggatagatggatagatagatagata(GATG)11(GATA)21	5' 6-FAM	SSeneg12220F	AAAGCCATGCCATTTACTGC	SSeneg12220R	GTATAATGTATGCTATACGAAGTTATTACGA	284	no amplification
	contig51k-3342	SSeneg3342F	SetF			13850155	13874255	(CTAT)12	5* NED	SSeneg3342F	AATATGAGCAACTCTAAGGGAATTG	SSeneg3342R	gtttCAGAGATCGGTAGATAGGAATTGTT	131	no amplification
	contig51k-3985	SSeneg3985F	SetF			5646526	5646684	(TATC)19	5* VIC	SSeneg3985F	TGAATTTCCTTCGGGATCAA	SSeneg3985R	gtttACTGAGTTCCACATGTGTCCA	133	Multiple bands
	contig51k-977	SSeneg977F	SetE			16399289	16415865	(TGAG)15	5* VIC	SSeneg977F	TCCTCCCACAGTCCAAAAAC	SSeneg977R	gttCAGCGGACATAGGGAGAAAG	214	Multiple bands

## Sheet: Primer amounts
	SetA					SetE					SetI								SMA
	Markers	5´end Modification F-primer	final amounts (pmoles)	Final concentration (µM)		Markers	5´end Modification F-primer	final amounts (pmoles)	Final concentration (µM)		Markers	5´end Modification F- primer	final amounts (pmoles)	Final concentration (µM)					Markers	5´end Modification F-primer	Origin	final amounts (pmoles)	Final concentration (µM)
	SSeneg4374	5' 6-FAM	6.5	0.52		SSeneg5850	5' 6-FAM	5	0.4		SSeneg854	5' 6-FAM	5	0.4					Sseneg4328	5* NED	M	6.5	0.52
	SSeneg5202	5' 6-FAM	6	0.48		SSeneg2473	5' 6-FAM	5	0.4		SSeneg5899	5' 6-FAM	6.5	0.52					Sseneg11269	5* NED	A	7.5	0.6
	SSeneg16258	5* VIC	5	0.4		SSeneg544	5' 6-FAM	5	0.4		SSeneg5346	5' 6-FAM	5.5	0.44					Sseneg12624	5* NED	F	9	0.72
	SSeneg12137	5* VIC	6.5	0.52		SSeneg87	5* VIC	4.5	0.36		SSeneg1669	5* VIC	4.5	0.36					Sseneg2083	5' 6-FAM	K	10	0.8
	SSeneg6381	5* VIC	6.5	0.52		SSeneg5828	5* VIC	5	0.4		SSeneg7074	5* VIC	4.5	0.36					Sseneg7666	5' 6-FAM	L	8	0.64
	SSeneg16050	5* NED	3	0.24		SSeneg3415	5* NED	4.5	0.36		SSeneg4382	5* NED	4.5	0.36					Sseneg387243	5' 6-FAM	M	13.5	1.08
	SSeneg11269	5* NED	4.5	0.36		SSeneg5919	5* NED	4.5	0.36		SSeneg53551	5* NED	6.5	0.52					Sseneg4065	5* PET	D	7	0.56
	SSeneg162554	5* PET	5	0.4		SSeneg585	5* PET	4.5	0.36		SSeneg3978	5* PET	4.5	0.36					Sseneg8782	5* PET	D	9	0.72
	SSeneg12054	5* PET	6.5	0.52		SSeneg14542	5* PET	4.5	0.36		SSeneg15332	5* PET	5	0.4					Sseneg4081	5* PET	K	10	0.8
	SSeneg3041	5* PET	5	0.4															Sseneg90	5* VIC	H	6	0.48
																			Sseneg2487	5* VIC	G	9	0.72
	SetB					SetF					SetJ								SMB
	Markers	5´end Modification F-primer	final amounts (pmoles)	Final concentration (µM)		Markers	5´end Modification F-primer	final amounts (pmoles)	Final concentration (µM)		Markers	5´end Modification F-primer	final amounts (pmoles)	Final concentration (µM)					Markers	5´end Modification F-primer	Origin	final amounts (pmoles)	Final concentration (µM)
	SSeneg5772	5' 6-FAM	5	0.4		SSeneg1411	5' 6-FAM	6	0.48		SSeneg17159	5' 6-FAM	5.5	0.44					Sseneg433	5* NED	C	9	0.72
	SSeneg12300	5' 6-FAM	6.5	0.52		SSeneg3069	5' 6-FAM	7	0.56		SSeneg9042	5' 6-FAM	8.5	0.68					Sseneg7987	5* NED	J	14	1.12
	SSeneg6326	5' 6-FAM	5	0.4		SSeneg9009	5' 6-FAM	7.5	0.6		SSeneg1723	5* VIC	3	0.24					Sseneg2868	5' 6-FAM	H	11	0.88
	SSeneg6982	5* VIC	6	0.48		SSeneg437	5* VIC	3.5	0.28		SSeneg348796	5* NED	3.5	0.28					Sseneg5346	5' 6-FAM	I	12	0.96
	SSeneg827	5* NED	4	0.32		SSeneg247	5* NED	4.5	0.36		SSeneg7987	5* NED	4.5	0.36					Sseneg10308	5* PET	C	15	1.2
	SSeneg395	5* NED	4.5	0.36		SSeneg73	5* NED	3.5	0.28		SSeneg3077	5* PET	4	0.32					Sseneg10524	5* PET	G	15	1.2
	SSeneg14931	5* PET	5	0.4		SSeneg12624	5* NED	3.5	0.28		SSeneg10804	5* PET	4.5	0.36					Sseneg87	5* VIC	H	9	0.72
	SSeneg2894	5* PET	5	0.4		SSeneg12095	5* PET	3.5	0.28										Sseneg6381	5* VIC	A	12	0.96
						SSeneg5827	5* PET	5	0.4
	SetC					SetG					SetK								SMC
	Markers	5´end Modification F-primer	final amounts (pmoles)	Final concentration (µM)		Markers	5´end Modification F-primer	final amounts (pmoles)	Final concentration (µM)		Markers	5´end Modification F-primer	final amounts (pmoles)	Final concentration (µM)					Markers	5´end Modification F-primer	Origin	final amounts (pmoles)	Final concentration (µM)
	SSeneg12678	5' 6-FAM	5	0.4		SSeneg3683	5' 6-FAM	5	0.4		SSeneg2083	5' 6-FAM	5	0.4					Sseneg1201	5* NED	D	7.5	0.6
	SSeneg11209	5* VIC	5.5	0.44		SSeneg5713	5' 6-FAM	5	0.4		SSeneg4083	5' 6-FAM	5	0.4					Sseneg5919	5* NED	E	7.5	0.6
	SSeneg433	5* NED	3.5	0.28		SSeneg1667	5* VIC	4.5	0.36		SSeneg171	5* VIC	5	0.4					Sseneg4039	5* NED	M	9.5	0.76
	SSeneg7919	5* NED	3.5	0.28		SSeneg2891	5* NED	4.5	0.36		SSeneg566	5* NED	6	0.48					Sseneg5772	5' 6-FAM	B	9.5	0.76
	SSeneg1973	5* NED	5	0.4		SSeneg45	5* NED	4	0.32		SSeneg2487	5* VIC	5	0.4					Sseneg3069	5' 6-FAM	F	12	0.96
	SSeneg17673	5* PET	5	0.4		SSeneg12417	5* PET	5	0.4		SSeneg6876	5* PET	5.5	0.44					Sseneg4003	5' 6-FAM	L	9	0.72
	SSeneg10308	5* PET	5	0.4		SSeneg10524	5* PET	5	0.4		SSeneg4081	5* PET	5	0.4					Sseneg12417	5* PET	G	9	0.72
																			Sseneg10804	5* PET	G	10.5	0.84
																			Sseneg1669	5* VIC	I	6.5	0.52
																			Sseneg10877	5* VIC	M	6.5	0.52
																			Sseneg14597	5* VIC	M	6.5	0.52
	SetD					SetH					SetL								SMD
	Markers	5´end Modification F-primer	final amounts (pmoles)	Final concentration (µM)		Markers	5´end Modification F-primer	final amounts (pmoles)	Final concentration (µM)		Markers	5´end Modification F-primer	final amounts (pmoles)	Final concentration (µM)					Markers	5´end Modification F-primer	Origin	final amounts (pmoles)	Final concentration (µM)
	SSeneg1505	5' 6-FAM	5.5	0.44		SSeneg4608	5' 6-FAM	4.5	0.36		SSeneg7666	5' 6-FAM	5	0.4					Sseneg53551	5* NED	D	10.5	0.84
	SSeneg4306	5' 6-FAM	5	0.4		SSeneg2868	5' 6-FAM	5	0.4		SSeneg4003	5' 6-FAM	5.5	0.44					Sseneg1973	5* NED	E	11.5	0.92
	SSeneg10667	5' 6-FAM	6	0.48		SSeneg11316	5' 6-FAM	7	0.56		SSeneg5891	5* VIC	4	0.32					Sseneg4374	5' 6-FAM	B	8.5	0.68
	SSeneg2307	5* VIC	5.5	0.44		SSeneg287	5* VIC	4	0.32		SSeneg774	5* VIC	5	0.4					Sseneg5202	5' 6-FAM	F	7.5	0.6
	SSeneg13116	5* VIC	5	0.4		SSeneg90	5* VIC	4	0.32		SSeneg6689	5* NED	5.5	0.44					Sseneg9009	5' 6-FAM	L	13.5	1.08
	SSeneg1201	5* NED	5	0.4		SSeneg2596	5* NED	4	0.32		SSeneg1147	5* NED	4.5	0.36					Sseneg6876	5* PET	L	11	0.88
	SSeneg4572	5* NED	5	0.4		SSeneg8412	5* NED	4	0.32		SSeneg14333	5* PET	4.5	0.36					Sseneg14542	5* PET	G	8	0.64
	SSeneg4065	5* PET	5	0.4		SSeneg6827	5* PET	4.5	0.36		SSeneg2996	5* PET	5	0.4					Sseneg2996	5* PET	G	9.5	0.76
	SSeneg8782	5* PET	5	0.4		SSeneg5412	5* PET	4.5	0.36										Sseneg5891	5* VIC	I	10	0.8
																			Sseneg1667	5* VIC	M	10	0.8
											SetM
											Markers	5´end Modification F-primer	final amounts (pmoles)	Final concentration (µM)
											SSeneg506	5' 6-FAM	6.5	0.52
											SSeneg387243	5' 6-FAM	6.5	0.52
											SSeneg10877	5* VIC	3	0.24
											SSeneg14597	5* VIC	3	0.24
											SSeneg4328	5* NED	4.5	0.36
											SSeneg4039	5* NED	4.5	0.36
											SSeneg1988	5* PET	5	0.4

## Sheet: PrimerMappingSSR
Marker (primer)	Scaffold of Female hybrid Genome	S.Start	S.End	Mapping on C. semilaevis	Number of Alignments	Quality
Sseneg10308F	Sosen1_s0819	34710	34729	chromosome 11	1/1	H-S		Specificity		SSRs
Sseneg10308R	Sosen1_s0819	34918	34895	chromosome 11		H-S		H-S	High-Specific	74
Sseneg10524F	Sosen1_s0331	241561	241542	chromosome 8	1/1	H-S		S*	Specific (1-10 F o R)	22
Sseneg10524R	Sosen1_s0331	241286	241305	chromosome 8		H-S		S**	Specific (11-100 F o R)	7
Sseneg10667F	Sosen1_s0422	22081	22062	chromosome 3	1/1	H-S		S***	Specific (>101 F o R)	5
Sseneg10667R	Sosen1_s0422	21786	21805	chromosome 3		H-S		NA	No amplification due to amplicon higher than expected or bad positioning	3
Sseneg106F	Sosen1_s0707	202644	202627	chromosome 11	1/1	H-S		M	Multiple	2
Sseneg106R	Sosen1_s0707	202552	202574	chromosome 11		H-S
Sseneg10804F	Sosen1_s0189	354756	354775	chromosome Z	1/1	H-S
Sseneg10804R	Sosen1_s0189	355018	354999	chromosome Z		H-S
Sseneg10877F	Sosen1_s0022	724961	724942	chromosome 14	1/1	H-S
Sseneg10877R	Sosen1_s0022	724756	724775	chromosome 14		H-S
Sseneg11269F	Sosen1_s0242	359755	359737	chromosome 5	1/1	H-S
Sseneg11269R	Sosen1_s0242	359598	359617	chromosome 5		H-S
Sseneg11316F	Sosen1_s0219	404631	404650	chromosome 19	1/1	H-S
Sseneg11316R	Sosen1_s0219	404849	404829	chromosome 19		H-S
Sseneg1147F	Sosen1_s0394	68214	68233	chromosome 12	1/1	H-S
Sseneg1147R	Sosen1_s0394	68418	68396	chromosome 12		H-S
Sseneg1201F	Sosen1_s0733	147624	147643	chromosome 20	1/2	S*
Sseneg1201R	Sosen1_s0733	147755	147736	chromosome 20		S*
Sseneg12054F	Sosen1_s2622	7375	7394	chromosome 2	1/1	H-S
Sseneg12054R	Sosen1_s2622	7532	7513	chromosome 2		H-S
Sseneg12095F	Sosen1_s0040	460946	460965	chromosome 4	1/1	H-S
Sseneg12095R	Sosen1_s0040	461090	461071	chromosome 4		H-S
Sseneg12137F	Sosen1_s0787	78827	78808	chromosome 4	1/2	S*
Sseneg12137R	Sosen1_s0787	78670	78688	chromosome 4		S*
Sseneg12220F	Sosen1_s0201	389765	389784	chromosome 7	1/11	NA
Sseneg12220R	Sosen1_s0005	87047	87031	chromosome 16		NA
Sseneg12300F	Sosen1_s2718	24493	24474	chromosome 14	1/1	H-S
Sseneg12300R	Sosen1_s2718	24310	24329	chromosome 14		H-S
Sseneg12417F	Sosen1_s0237	389011	388992	chromosome 16	1/1	H-S
Sseneg12417R	Sosen1_s0237	388819	388838	chromosome 16		H-S
Sseneg12624F	Sosen1_s0061	809268	809287	chromosome 4	1/1	H-S
Sseneg12624R	Sosen1_s0061	809592	809570	chromosome 4		H-S
Sseneg12678F	Sosen1_s0140	338022	338003	chromosome 2	2/1	S*
Sseneg12678R	Sosen1_s0140	337828	337847	chromosome 2		S*
Sseneg13116F	Sosen1_s0255	120532	120513	chromosome 5	1/1	H-S
Sseneg13116R	Sosen1_s0255	120325	120344	chromosome 5		H-S
Sseneg13367F	Sosen1_s1568	104698	104717	chromosome 1	2/1	NA
Sseneg13367R	Sosen1_s1568	103996	103978	chromosome 1		NA
Sseneg1411F	Sosen1_s0083	302159	302142	chromosome 8	1/1	H-S
Sseneg1411R	Sosen1_s0083	302039	302061	chromosome 8		H-S
Sseneg14333F	Sosen1_s0637	30184	30165	chromosome 10	1/2	S*
Sseneg14333R	Sosen1_s0637	30059	30078	chromosome 10		S*
Sseneg14542F	Sosen1_s0436	342316	342335	chromosome 9	1/1	H-S
Sseneg14542R	Sosen1_s0436	342525	342503	chromosome 9		H-S
Sseneg14597F	Sosen1_s0062	316098	316079	chromosome 3	1/1	H-S
Sseneg14597R	Sosen1_s0062	315867	315886	chromosome 3		H-S
Sseneg14931F	Sosen1_s0608	83837	83817	chromosome 7	5/1	S*
Sseneg14931R	Sosen1_s0608	83731	83750	chromosome 7		S*
Sseneg1505F	Sosen1_s0724	110793	110773	chromosome 2	3/1	S*
Sseneg1505R	Sosen1_s0724	110668	110687	chromosome 2		S*
Sseneg15332F	Sosen1_s0265	171091	171110	chromosome 14	1/1	H-S
Sseneg15332R	Sosen1_s0265	171253	171231	chromosome 14		H-S
Sseneg16050F	Sosen1_s0812	98485	98466	chromosome 2	1/1	H-S
Sseneg16050R	Sosen1_s0812	98336	98355	chromosome 2		H-S
Sseneg162554F	Sosen1_s0048	626584	626609	chromosome 18	1/2	S*
Sseneg162554R	Sosen1_s0048	626691	626668	chromosome 18		S*
Sseneg16258F	Sosen1_s0077	560183	560164	chromosome 10	1/1	H-S
Sseneg16258R	Sosen1_s0077	560088	560105	chromosome 10		H-S
Sseneg1667F	Sosen1_s0132	540559	540539	chromosome 18	1/2	S*
Sseneg1667R	Sosen1_s0132	540319	540338	chromosome 18		S*
Sseneg1669F	Sosen1_s1165	8295	8315	chromosome 9	1/147	S***
Sseneg1669R	Sosen1_s1165	8417	8392	chromosome 9		S***
Sseneg17159F	Sosen1_s0285	319115	319096	chromosome 15	1/1	H-S
Sseneg17159R	Sosen1_s0285	319035	319054	chromosome 15		H-S
Sseneg171F	Sosen1_s1043	51777	51796	chromosome Z	1/2	S*
Sseneg171R	Sosen1_s1043	51925	51906	chromosome Z		S*
Sseneg1723F	Sosen1_s0103	340890	340909	chromosome 15	1/1	H-S
Sseneg1723R	Sosen1_s0103	340997	340975	chromosome 15		H-S
Sseneg17673F	Sosen1_s0079	206050	206029	chromosome 14	1/1	H-S
Sseneg17673R	Sosen1_s0079	205927	205943	chromosome 14		H-S
Sseneg1973F	Sosen1_s0525	263460	263488	chromosome 16	2/1	S*
Sseneg1973R	Sosen1_s0525	263725	263706	chromosome 16		S*
Sseneg1988F	Sosen1_s1294	131868	131887	chromosome Z	2/1	S*
Sseneg1988R	Sosen1_s1294	131953	131934	chromosome Z		S*
Sseneg2083F	Sosen1_s0799	138082	138063	chromosome 16	1/1	H-S
Sseneg2083R	Sosen1_s0799	137966	137985	chromosome 16		H-S
Sseneg2307F	Sosen1_s0013	724882	724862	chromosome 13	1/2	S*
Sseneg2307R	Sosen1_s0013	724744	724763	chromosome 13		S*
Sseneg2473F	Sosen1_s0363	314181	314162	chromosome 7	1/1	H-S
Sseneg2473R	Sosen1_s0363	313974	313993	chromosome 7		H-S
Sseneg247F	Sosen1_s0011	81454	81431	chromosome 20	1/1	H-S
Sseneg247R	Sosen1_s0011	81368	81387	chromosome 20		H-S
Sseneg2487F	Sosen1_s0114	261334	261311	chromosome 6	1/1	H-S
Sseneg2487R	Sosen1_s0114	261088	261108	chromosome 6		H-S
Sseneg2596F	Sosen1_s0668	129840	129819	chromosome Z	1/1	H-S
Sseneg2596R	Sosen1_s0668	129755	129780	chromosome Z		H-S
Sseneg2868F	Sosen1_s0204	426751	426732	chromosome 18	1/24	S**
Sseneg2868R	Sosen1_s0204	426634	426653	chromosome 18		S**
Sseneg287F	Sosen1_s0241	449886	449906	chromosome Z	1/1	H-S
Sseneg287R	Sosen1_s0241	449961	449943	chromosome Z		H-S
Sseneg2891F	Sosen1_s0761	204507	204488	chromosome 16	1/2	S*
Sseneg2891R	Sosen1_s0761	204342	204362	chromosome 16		S*
Sseneg2894F	Sosen1_s0058	133495	133476	chromosome 8	1/1	H-S
Sseneg2894R	Sosen1_s0058	133316	133335	chromosome 8		H-S
Sseneg2996F	Sosen1_s0174	324249	324278	chromosome 9	1/1	H-S
Sseneg2996R	Sosen1_s0174	324828	324809	chromosome 9		H-S
Sseneg3041F	Sosen1_s0492	307321	307302	chromosome 12	2/1	S*
Sseneg3041R	Sosen1_s0492	307103	307125	chromosome 12		S*
Sseneg3069F	Sosen1_s0326	448975	448958	chromosome 6	1/1	H-S
Sseneg3069R	Sosen1_s0326	448761	448779	chromosome 6		H-S
Sseneg3077F	scf7180000013592	119566	119549	chromosome 15	1/1	H-S
Sseneg3077R	scf7180000013592	119475	119494	chromosome 15		H-S
Sseneg3342F	Sosen1_s0012	702679	702703	chromosome 12	1/1	NA
Sseneg3342R	Sosen1_s0873	111720	111744	chromosome 9		NA
Sseneg3415F	Sosen1_s0823	22293	22312	chromosome 12	1/1	H-S
Sseneg3415R	Sosen1_s0823	22398	22379	chromosome 12		H-S
Sseneg348796F	Sosen1_s0022	21386	21409	chromosome 14	1/4	S*
Sseneg348796R	Sosen1_s0022	21475	21451	chromosome 14		S*
Sseneg3502F	Sosen1_s0315	363924	363947	chromosome 5	1/1	H-S
Sseneg3502R	Sosen1_s0315	364102	364083	chromosome 5		H-S
Sseneg3683F	Sosen1_s0480	194498	194479	chromosome 17	1/3	H-S
Sseneg3683R	Sosen1_s0480	194365	194386	chromosome 17		H-S
Sseneg387243F	Sosen1_s0174	92191	92210	chromosome 9	1/1	H-S
Sseneg387243R	Sosen1_s0174	92487	92468	chromosome 9		H-S
Sseneg395F	Sosen1_s0487	354654	354673	chromosome 7	1/30	S**
Sseneg395R	Sosen1_s0487	354911	354892	chromosome 7		S**
Sseneg3978F	Sosen1_s0982	49685	49704	chromosome 20	1/1	H-S
Sseneg3978R	Sosen1_s0982	49777	49758	chromosome 20		H-S
Sseneg3985F	More than 1	1972	1991	chromosome 7	35/13	M
Sseneg3985R		2048	2028	chromosome 7		M
Sseneg4003F	Sosen1_s0439	319585	319565	chromosome 3	1/1	H-S
Sseneg4003R	Sosen1_s0439	319335	319354	chromosome 3		H-S
Sseneg4039F	Sosen1_s0167	414083	414103	chromosome 4	1/1	H-S
Sseneg4039R	Sosen1_s0167	414366	414346	chromosome 4		H-S
Sseneg4065F	Sosen1_s0312	62659	62678	chromosome 11	1/17	S**
Sseneg4065R	Sosen1_s0312	62789	62770	chromosome 11		S**
Sseneg4081F	Sosen1_s0358	158159	158177	chromosome 13	1/1	H-S
Sseneg4081R	Sosen1_s0358	158442	158423	chromosome 13		H-S
Sseneg4083F	Sosen1_s0161	527458	527439	chromosome 19	1/4	H-S
Sseneg4083R	Sosen1_s0161	527227	527246	chromosome 19		H-S
Sseneg4306F	Sosen1_s0742	141916	141897	chromosome 1	79/1	S**
Sseneg4306R	Sosen1_s0742	141713	141732	chromosome 1		S**
Sseneg4328F	Sosen1_s0240	345184	345203	chromosome 1	1/1	H-S
Sseneg4328R	Sosen1_s0240	345315	345296	chromosome 1		H-S
Sseneg433F	Sosen1_s0024	150569	150549	chromosome 10	1/1	H-S
Sseneg433R	Sosen1_s0024	150460	150478	chromosome 10		H-S
Sseneg4374F	Sosen1_s0002	246462	246481	chromosome 3	1/17	S**
Sseneg4374R	Sosen1_s0002	246586	246568	chromosome 3		S**
Sseneg437F	Sosen1_s0632	239132	239151	chromosome Z	1/1	H-S
Sseneg437R	Sosen1_s0632	239375	239356	chromosome Z		H-S
Sseneg4382F	Sosen1_s0234	179726	179707	chromosome 8	1/1	H-S
Sseneg4382R	Sosen1_s0234	179622	179641	chromosome 8		H-S
Sseneg4572F	Sosen1_s0072	656575	656594	chromosome 6	1/1	H-S
Sseneg4572R	Sosen1_s0072	656778	656759	chromosome 6		H-S
Sseneg45F	Sosen1_s0377	215189	215170	chromosome 13	1/1	H-S
Sseneg45R	Sosen1_s0377	214948	214967	chromosome 13		H-S
Sseneg4608F	Sosen1_s0005	945361	945382	chromosome 16	1/1	H-S
Sseneg4608R	Sosen1_s0005	945442	945421	chromosome 16		H-S
Sseneg506F	Sosen1_s0710	132447	132427	chromosome 20	1/1	H-S
Sseneg506R	Sosen1_s0710	132350	132369	chromosome 20		H-S
Sseneg5202F	Sosen1_s0392	375269	375294	chromosome Z	1/1	H-S
Sseneg5202R	Sosen1_s0392	375488	375469	chromosome Z		H-S
Sseneg5346F	Sosen1_s0622	125327	125308	chromosome 20	1/1	H-S
Sseneg5346R	Sosen1_s0622	125087	125106	chromosome 20		H-S
Sseneg53551F	Sosen1_s0230	19443	19423	chromosome 6	1/1	H-S
Sseneg53551R	Sosen1_s0230	19292	19311	chromosome 6		H-S
Sseneg5412F	Sosen1_s0448	272977	272996	chromosome Z	1/1	H-S
Sseneg5412R	Sosen1_s0448	273121	273102	chromosome Z		H-S
Sseneg544F	Sosen1_s0528	113156	113137	chromosome 8	1/2	S*
Sseneg544R	Sosen1_s0528	112868	112887	chromosome 8		S*
Sseneg566F	Sosen1_s0025	105826	105807	chromosome 19	1/1	H-S
Sseneg566R	Sosen1_s0025	105711	105730	chromosome 19		H-S
Sseneg5713F	Sosen1_s0184	368804	368785	chromosome 4	71/1	S**
Sseneg5713R	Sosen1_s0184	368576	368595	chromosome 4		S**
Sseneg5772F	Sosen1_s0825	223534	223553	Chromosome Z/W	48/11	S***
Sseneg5772R	Sosen1_s0825	223648	223627	Chromosome Z/W		S***
Sseneg5827F	Sosen1_s0654	220990	220971	chromosome 5	1/1	H-S
Sseneg5827R	Sosen1_s0654	220726	220748	chromosome 5		H-S
Sseneg5828F	Sosen1_s0156	311289	311270	chromosome 8	1/3	S*
Sseneg5828R	Sosen1_s0156	311099	311118	chromosome 8		S*
Sseneg5850F	Sosen1_s0070	460389	460369	chromosome 3	1/1	H-S
Sseneg5850R	Sosen1_s0070	460306	460325	chromosome 3		H-S
Sseneg585F	Sosen1_s0386	16962	16984	chromosome Z	1/1	H-S
Sseneg585R	Sosen1_s0386	17061	17041	chromosome Z		H-S
Sseneg5891F	Sosen1_s0168	303066	303045	chromosome 1	1/3	S*
Sseneg5891R	Sosen1_s0168	302951	302972	chromosome 1		S*
Sseneg5899F	Sosen1_s0073	522601	522582	chromosome 7	2/5	S*
Sseneg5899R	Sosen1_s0073	522439	522458	chromosome 7		S*
Sseneg5919F	Sosen1_s1244	107910	107891	chromosome 5	1/1	H-S
Sseneg5919R	Sosen1_s1244	107696	107715	chromosome 5		H-S
Sseneg6326F	Sosen1_s0264	400138	400119	chromosome 15	1/1	H-S
Sseneg6326R	Sosen1_s0264	399906	399925	chromosome 15		H-S
Sseneg6381F	Sosen1_s0126	279278	279259	chromosome 15	12/1	H-S
Sseneg6381R	Sosen1_s0126	279052	279075	chromosome 15		H-S
Sseneg6827F	Sosen1_s0107	450930	450951	chromosome 17	70/1871	S***
Sseneg6827R	Sosen1_s0107	451019	450999	chromosome 17		S***
Sseneg6876F	Sosen1_s0364	18038	18057	chromosome 20	1/1	H-S
Sseneg6876R	Sosen1_s0364	18157	18139	chromosome 20		H-S
Sseneg6982F	Sosen1_s0014	697129	697149	chromosome 13	1/1	H-S
Sseneg6982R	Sosen1_s0014	697222	697203	chromosome 13		H-S
Sseneg7074F	Sosen1_s0605	282013	281994	chromosome 18	1/1	H-S
Sseneg7074R	Sosen1_s0605	281844	281863	chromosome 18		H-S
Sseneg73F	Sosen1_s0384	251501	251482	chromosome Z	1/1	H-S
Sseneg73R	Sosen1_s0384	251285	251303	chromosome Z		H-S
Sseneg7666F	Sosen1_s0251	389558	389539	chromosome 4	1/1	H-S
Sseneg7666R	Sosen1_s0251	389387	389406	chromosome 4		H-S
Sseneg774F	Sosen1_s0249	11483	11464	chromosome 9	1/1	H-S
Sseneg774R	Sosen1_s0249	11229	11248	chromosome 9		H-S
Sseneg7919F	scf7180000017744	352992	353013	chromosome 3	1/2	S*
Sseneg7919R	scf7180000017744	353164	353145	chromosome 3		S*
Sseneg7987F	Sosen1_s0301	129614	129591	chromosome Z	2/1	S*
Sseneg7987R	Sosen1_s0301	129348	129367	chromosome Z		S*
Sseneg827F	Sosen1_s0207	202411	202431	chromosome 12	1/1507	S***
Sseneg827R	Sosen1_s0207	202488	202510	chromosome 12		S***
Sseneg8412F	Sosen1_s0936	174449	174469	chromosome 17	1/1	H-S
Sseneg8412R	Sosen1_s0936	174599	174580	chromosome 17		H-S
Sseneg854F	Sosen1_s0464	130733	130752	chromosome 13	1/1	H-S
Sseneg854R	Sosen1_s0464	130821	130803	chromosome 13		H-S
Sseneg8782F	Sosen1_s0966	178075	178056	chromosome 1	1/1	H-S
Sseneg8782R	Sosen1_s0966	177847	177866	chromosome 1		H-S
Sseneg87F	Sosen1_s0108	117251	117270	chromosome 13	1/1	H-S
Sseneg87R	Sosen1_s0108	117363	117341	chromosome 13		H-S
Sseneg9009F	Sosen1_s0001	900887	900911	chromosome 4	1/1	H-S
Sseneg9009R	Sosen1_s0001	901200	901181	chromosome 4		H-S
Sseneg9042F	Sosen1_s0887	133859	133883	chromosome 15	1/2	S*
Sseneg9042R	Sosen1_s0887	134056	134031	chromosome 15		S*
Sseneg90F	Sosen1_s0049	563682	563663	chromosome 17	28/1	S**
Sseneg90R	Sosen1_s0049	563546	563565	chromosome 17		S**
Sseneg977F	More than 1	58224	58205	chromosome 5	4017/98	M
Sseneg977R		88241	88222	chromosome Z	1	M
Sseneg6689F	scf7180000013334	244325	244340	chromosome 1	22/32	S***
Sseneg6689R	scf7180000013334	244426	244407	chromosome 1		S***
Sseneg11209F	scf7180000014207	184287	184307	chromosome 11	1/1	H-S
Sseneg11209R	scf7180000014207	184397	184378	chromosome 11		H-S

## Sheet: PrimerMappingLuzon
Marker (primer)	Scaffold of LR-hybrid female genome	S.Start	S.End	Mapping on C. semilaevis	Number of Alignments	Quality
CSse1I17_F	Sosen1_s0619	286941	286959	chromosome 1	14/1	S**		Specificity		SSRs
CSse1I17_R	Sosen1_s0619	287047	287026	chromosome 1		S**		H-S	High-Specific	49
EST-10_F	Sosen1_s1148	65081	65100	chromosome 1	4/3	S*		S*	Specific (1-10 F o R)	58
EST-10_R	Sosen1_s1148	65284	65265	chromosome 1		S*		S**	Specific (11-100 F o R)	7
EST-60_F	Sosen1_s1192	143087	143106	chromosome 1	3/2	S*		S***	Specific (>101 F o R)	7
EST-60_R	Sosen1_s1192	143238	143217	chromosome 1		S*		NA	No amplification due to amplicon higher than expected or bad positioning	7
EST-6A20_F	Sosen1_s0627	237489	237508	chromosome 1	1/2	S*
EST-6A20_R	Sosen1_s0627	237575	237556	chromosome 1		S*
Mss075_F	Sosen1_s1741	17025	17006	chromosome 1	1/1	H-S
Mss075_R	Sosen1_s1741	16905	16924	chromosome 1		H-S
Mss134_F	Sosen1_s0679	83897	83878	chromosome 1	1/2	S*
Mss134_R	Sosen1_s0679	83706	83725	chromosome 1		S*
EST-57_F	Sosen1_s1688	67462	67481	chromosome 2	1/1	H-S
EST-57_R	Sosen1_s1688	67663	67644	chromosome 2		H-S
F13l8_4_7*_F	Sosen1_s0004	50124	50106	chromosome 2	1/1	H-S
F13l8_4_7*_R	Sosen1_s0004	49894	49912	chromosome 2		H-S
Mss050_F	scf7180000013164	758143	758162	chromosome 2	15/7	S***
Mss050_R	scf7180000013164	758291	758277	chromosome 2		S***
Mss056_F	Sosen1_s0233	26192	26211	chromosome 2	1/1	H-S
Mss056_R	Sosen1_s0233	26355	26337	chromosome 2		H-S
Poli129TUF_F	Sosen1_s0687	289523	289508	chromosome 2	255/47	S***
Poli129TUF_R	Sosen1_s0687	289455	289478	chromosome 2		S***
Poli200TUF_F	Sosen1_s0687	289523	289508	chromosome 2	255/47	S***
Poli200TUF_R	Sosen1_s0687	289455	289478	chromosome 2		S***
Sol9A_F	Sosen1_s0724	9769	9788	chromosome 2	1/1	H-S
Sol9A_R	Sosen1_s0724	9917	9896	chromosome 2		H-S
EST-47_F	Sosen1_s1311	76775	76794	chromosome 4	1/2	S*
EST-47_R	Sosen1_s1311	77249	77230	chromosome 4		S*
Mss005_F	Sosen1_s0662	191113	191094	chromosome 4	5/2	S*
Mss005_R	Sosen1_s0662	190931	190950	chromosome 4		S*
Mss046_F	Sosen1_s0744	142232	142252	chromosome 4	2/1	S*
Mss046_R	Sosen1_s0744	142503	142485	chromosome 4		S*
Mss081_F	Sosen1_s0377	190478	190498	chromosome 4	1/1	H-S
Mss081_R	Sosen1_s0377	190607	190588	chromosome 4		H-S
CSse2H15_F	Sosen1_s0893	27763	27782	chromosome 5	1/1	H-S
CSse2H15_R	Sosen1_s0893	27878	27859	chromosome 5		H-S
EST-11_F	Sosen1_s0446	349991	350010	chromosome 5	1/1	H-S
EST-11_R	Sosen1_s0446	350147	350128	chromosome 5		H-S
EST-29_F	Sosen1_s1034	164539	164520	chromosome 5	1/1	H-S
EST-29_R	Sosen1_s1034	164387	164406	chromosome 5		H-S
EST-48_F	Sosen1_s0397	156135	156153	chromosome 5	1/1	H-S
EST-48_R	Sosen1_s0397	156292	156276	chromosome 5		H-S
Mss013_F	Sosen1_s0919	139401	139423	chromosome 5	1/1	H-S
Mss013_R	Sosen1_s0919	139639	139623	chromosome 5		H-S
Mss029_F	Sosen1_s0654	77728	77748	chromosome 5	1/1	H-S
Mss029_R	Sosen1_s0654	77931	77912	chromosome 5		H-S
Mss064_F	Sosen1_s0673	34907	34924	chromosome 5	1/1	H-S
Mss064_R	Sosen1_s0673	35003	34984	chromosome 5		H-S
Mss087_F	Sosen1_s0020	955371	955393	chromosome 5	1/2	S*
Mss087_R	Sosen1_s0020	955488	955468	chromosome 5		S*
Mss101_F	Sosen1_s0919	70457	70476	chromosome 5	1/1	H-S
Mss101_R	Sosen1_s0919	70709	70690	chromosome 5		H-S
Mss121_F	Sosen1_s0232	153148	153168	chromosome 5	2/1	S*
Mss121_R	Sosen1_s0232	153261	153242	chromosome 5		S*
Mss137_F	Sosen1_s1034	76243	76263	chromosome 5	3/2	S*
Mss137_R	Sosen1_s1034	76361	76342	chromosome 5		S*
Mss155_F	Sosen1_s0989	84770	84750	chromosome 5	1/1	H-S
Mss155_R	Sosen1_s0989	84593	84612	chromosome 5		H-S
Sol13D_F	Sosen1_s2041	10693	10670	chromosome 5	2/1	S*
Sol13D_R	Sosen1_s2041	10527	10545	chromosome 5		S*
SseGATA23_F	Sosen1_s1698	71703	71674	chromosome 5	2/147	S***
SseGATA23_R	Sosen1_s1698	71518	71545	chromosome 5		S***
SseGATA67_F	Sosen1_s0893	20680	20655	chromosome 5	1/3	S*
SseGATA67_R	Sosen1_s0893	20521	20547	chromosome 5		S*
Est-8_F	Sosen1_s0270	30799	30818	chromosome 6	1/1	H-S
Est-8_R	Sosen1_s0270	30973	30956	chromosome 6		H-S
Mss001_F	Sosen1_s1880	71471	71451	chromosome 6	1/1	H-S
Mss001_R	Sosen1_s1880	71257	71276	chromosome 6		H-S
Mss007_F	Sosen1_s0072	135744	135725	chromosome 6	6/6	S**
Mss007_R	Sosen1_s0072	135595	135614	chromosome 6		S**
Mss022_F	Sosen1_s0551	14467	14486	chromosome 6	1/2	S*
Mss022_R	Sosen1_s0551	14639	14620	chromosome 6		S*
Mss136*_F	Sosen1_s1797	43205	43186	chromosome 6	1/2	S*
Mss136*_R	Sosen1_s1797	43043	43060	chromosome 6		S*
Mss144_F	Sosen1_s1174	111312	111293	chromosome 6	4/1	S*
Mss144_R	Sosen1_s1174	111121	111140	chromosome 6		S*
EST-02_F	Sosen1_s0295	218105	218086	chromosome 7	4/1	S*
EST-02_R	Sosen1_s0295	217924	217944	chromosome 7		S*
EST-33_F	Sosen1_s0131	49774	49755	chromosome 7	3/2	S*
EST-33_R	Sosen1_s0131	49625	49646	chromosome 7		S*
Mss035_F	Sosen1_s0073	146081	146062	chromosome 7	4/2	S*
Mss035_R	Sosen1_s0073	145934	145955	chromosome 7		S*
Mss079_F	Sosen1_s0566	67584	67603	chromosome 7	1/1	H-S
Mss079_R	Sosen1_s0566	67743	67724	chromosome 7		H-S
SseGATA38_F	Sosen1_s1469	104283	104313	chromosome 7	1/11	S**
SseGATA38_R	Sosen1_s1469	104432	104402	chromosome 7		S**
SseGATA9_F	Sosen1_s0542	82379	82349	chromosome 7	16/1	S**
SseGATA9_R	Sosen1_s0542	82122	82151	chromosome 7		S**
EST-22_F	Sosen1_s0057	622187	622206	chromosome 8	1/1	H-S
EST-22_R	Sosen1_s0057	622334	622315	chromosome 8		H-S
Est-23_F	Sosen1_s0057	622381	622362	chromosome 8	1/3	S*
Est-23_R	Sosen1_s0057	622249	622269	chromosome 8		S*
Est-34_F	Sosen1_s0352	381665	381646	chromosome 8	1/1	H-S
Est-34_R	Sosen1_s0352	381435	381454	chromosome 8		H-S
EST-39_F	Sosen1_s1101	36343	36362	chromosome 8	1/1	H-S
EST-39_R	Sosen1_s1101	36558	36539	chromosome 8		H-S
Est-61_F	Sosen1_s0961	11395	11414	chromosome 8	1/2	S*
Est-61_R	Sosen1_s0961	11492	11472	chromosome 8		S*
Mss058_F	Sosen1_s0287	92166	92147	chromosome 8	1/1	H-S
Mss058_R	Sosen1_s0287	92005	92024	chromosome 8		H-S
Mss129_F	Sosen1_s0099	433178	433159	chromosome 8	1/4	S*
Mss129_R	Sosen1_s0099	433026	433044	chromosome 8		S*
EST-28_F	Sosen1_s0329	107533	107556	chromosome 9	2/1	S*
EST-28_R	Sosen1_s0329	107729	107707	chromosome 9		S*
EST-32_F	Sosen1_s0450	152917	152898	chromosome 9	2/1	S*
EST-32_R	Sosen1_s0450	152683	152702	chromosome 9		S*
Mss047_F	Sosen1_s0335	394945	394924	chromosome 9	2/3	S*
Mss047_R	Sosen1_s0335	394787	394810	chromosome 9		S*
Mss065_F	Sosen1_s0144	129692	129671	chromosome 9	8/4	S**
Mss065_R	Sosen1_s0144	129551	129571	chromosome 9		S**
Mss082_F	Sosen1_s0447	160606	160629	chromosome 9	1/1	H-S
Mss082_R	Sosen1_s0447	160833	160813	chromosome 9		H-S
Mss111_F	Sosen1_s0288	280776	280796	chromosome 9	1/6	S*
Mss111_R	Sosen1_s0288	280983	280964	chromosome 9		S*
Mss154_F	Sosen1_s0148	144737	144756	chromosome 9	1/2	S*
Mss154_R	Sosen1_s0148	144951	144933	chromosome 9		S*
Mss164_F	Sosen1_s0863	131722	131703	chromosome 9	3/4	S*
Mss164_R	Sosen1_s0863	131541	131560	chromosome 9		S*
Mss167_F	Sosen1_s0174	545388	545407	chromosome 9	2/2	S*
Mss167_R	Sosen1_s0174	545629	545610	chromosome 9		S*
SseCA28_F	Sosen1_s0015	980406	980386	chromosome 9	2/1	S*
SseCA28_R	Sosen1_s0015	980298	980316	chromosome 9		S*
CSse16C12_F	Sosen1_s1765	82047	82027	chromosome 10	1/1	H-S
CSse16C12_R	Sosen1_s1765	81963	81981	chromosome 10		H-S
CSse3H07_F	Sosen1_s0238	292576	292555	chromosome 10	3/2	S*
CSse3H07_R	Sosen1_s0238	292477	292497	chromosome 10		S*
Est-43_F	Sosen1_s1049	10568	10546	chromosome 10	4/1	S*
Est-43_R	Sosen1_s1049	10387	10406	chromosome 10		S*
Mss057_F	Sosen1_s0260	393830	393849	chromosome 10	1/1	H-S
Mss057_R	Sosen1_s0260	394048	394029	chromosome 10		H-S
Mss162_F	Sosen1_s0610	312728	312710	chromosome 10	1/1	H-S
Mss162_R	Sosen1_s0610	312522	312541	chromosome 10		H-S
Est-42_F	Sosen1_s1100	178253	178236	chromosome 11	2/2	S*
Est-42_R	Sosen1_s1100	177579	177603	chromosome 11		S*
Mss059_F	Sosen1_s0879	25687	25661	chromosome 11	1/1	H-S
Mss059_R	Sosen1_s0879	25570	25590	chromosome 11		H-S
Mss066_F	Sosen1_s1630	81757	81782	chromosome 11	2/2	S*
Mss066_R	Sosen1_s1630	81892	81870	chromosome 11		S*
Csse1P20_F	scf7180000012481	85678	85706	chromosome 11	1/2	S*
Csse1P20_R	scf7180000012481	85818	85846	chromosome 11		S*
Mss102_F	scf7180000014207	163798	163818	chromosome 11	4/5	S*
Mss102_R	scf7180000014207	163898	163882	chromosome 11		S*
Mss105_F	Sosen1_s0276	271663	271686	chromosome 11	1/2	S*
Mss105_R	Sosen1_s0276	271790	271771	chromosome 11		S*
Mss110_F	Sosen1_s0661	71861	71881	chromosome 11	1/1	H-S
Mss110_R	Sosen1_s0661	71989	71970	chromosome 11		H-S
Mss085_F	Sosen1_s0823	12192	12173	chromosome 12	1/1	H-S
Mss085_R	Sosen1_s0823	12070	12090	chromosome 12		H-S
Mss130_F	Sosen1_s0225	164465	164485	chromosome 12	1/1	H-S
Mss130_R	Sosen1_s0225	164656	164637	chromosome 12		H-S
SolMIJ_F	Sosen1_s0087	454730	454751	chromosome 12	2/1	S*
SolMIJ_R	Sosen1_s0087	454895	454874	chromosome 12		S*
SseGATA21_F	Sosen1_s1079	97803	97833	chromosome 12	1/1	H-S
SseGATA21_R	Sosen1_s1079	97983	97953	chromosome 12		H-S
EST-15_F	Sosen1_s1500	38691	38712	chromosome 13	1/6	S*
EST-15_R	Sosen1_s1500	38910	38889	chromosome 13		S*
EST-26_F	Sosen1_s0986	178428	178404	chromosome 13	4/3	S*
EST-26_R	Sosen1_s0986	178270	178289	chromosome 13		S*
Mss032_F	scf7180000014059	140104	140123	chromosome 13	1/1	H-S
Mss032_R	scf7180000014059	140227	140208	chromosome 13		H-S
Mss043_F	scf7180000013081	196162	196180	chromosome 13	3/2	S*
Mss043_R	scf7180000013081	196313	196294	chromosome 13		S*
Est-09_F	Sosen1_s0569	99862	99881	chromosome 14	1/1	H-S
Est-09_R	Sosen1_s0569	100053	100034	chromosome 14		H-S
Est-14_F	Sosen1_s0928	157594	157570	chromosome 14	1/2	S*
Est-14_R	Sosen1_s0928	157444	157463	chromosome 14		S*
Mss037_F	Sosen1_s0265	260364	260386	chromosome 14	1/1	H-S
Mss037_R	Sosen1_s0265	260556	260538	chromosome 14		H-S
Mss054_F	Sosen1_s0767	106275	106291	chromosome 14	1/1	H-S
Mss054_R	Sosen1_s0767	106422	106404	chromosome 14		H-S
Mss061_F	Sosen1_s0079	227384	227364	chromosome 14	1/1	H-S
Mss061_R	Sosen1_s0079	227249	227268	chromosome 14		H-S
Mss117_F	Sosen1_s2432	20734	20715	chromosome 14	1/4	S*
Mss117_R	Sosen1_s2432	20552	20572	chromosome 14		S*
SolCA13_F	Sosen1_s0116	368802	368822	chromosome 14	2/1	S*
SolCA13_R	Sosen1_s0116	368997	368977	chromosome 14		S*
Est-12_F	Sosen1_s0047	730594	730613	chromosome 15	1/2	S*
Est-12_R	Sosen1_s0047	730786	730766	chromosome 15		S*
EST-1N07_F	Sosen1_s1925	23988	24009	chromosome 15	1/1	H-S
EST-1N07_R	Sosen1_s1925	24116	24097	chromosome 15		H-S
Mss024_F	scf7180000017624	493070	493089	chromosome 15	5/6	S**
Mss024_R	scf7180000017624	493245	493226	chromosome 15		S**
Mss078_F	Sosen1_s0094	615126	615145	chromosome 15	2/1	S*
Mss078_R	Sosen1_s0094	615288	615269	chromosome 15		S*
Mss084_F	Sosen1_s1965	19551	19532	chromosome 15	1/1	H-S
Mss084_R	Sosen1_s1965	19422	19441	chromosome 15		H-S
Mss140_F	Sosen1_s0303	450502	450521	chromosome 15	2/2	S*
Mss140_R	Sosen1_s0303	450725	450706	chromosome 15		S*
Mss152_F	Sosen1_s0407	197321	197340	chromosome 15	4/1	S*
Mss152_R	Sosen1_s0407	197465	197446	chromosome 15		S*
SolA_F	Sosen1_s1732	15343	15362	chromosome 15	2/1	S*
SolA_R	Sosen1_s1732	15529	15510	chromosome 15		S*
Est-13_F	Sosen1_s0393	79490	79471	chromosome 16	1/3	S*
Est-13_R	Sosen1_s0393	79343	79363	chromosome 16		S*
EST-50_F	Sosen1_s0378	9236	9217	chromosome 16	34/87	S***
EST-50_R	Sosen1_s0378	8406	8419	chromosome 16		S***
Est-62_F	Sosen1_s0016	846920	846939	chromosome 16	1/5	S*
Est-62_R	Sosen1_s0016	847133	847116	chromosome 16		S*
Mss062_F	Sosen1_s0968	8750	8769	chromosome 16	1/3	S*
Mss062_R	Sosen1_s0968	8993	8974	chromosome 16		S*
SolGA12_F	Sosen1_s0398	306247	306264	chromosome 16	1/1	H-S
SolGA12_R	Sosen1_s0398	306362	306343	chromosome 16		H-S
Csse27G19_F	Sosen1_s0456	170057	170035	chromosome 17	2/1	S*
Csse27G19_R	Sosen1_s0456	169897	169919	chromosome 17		S*
EST-16_F	Sosen1_s1759	16833	16814	chromosome 17	5/6	S**
EST-16_R	Sosen1_s1759	16727	16746	chromosome 17		S**
Est-17_F	Sosen1_s1759	16834	16814	chromosome 17	2/2	S*
Est-17_R	Sosen1_s1759	16724	16743	chromosome 17		S*
Est-18_F	Sosen1_s1759	16580	16561	chromosome 17	2/1	S*
Est-18_R	Sosen1_s1759	16387	16406	chromosome 17		S*
Mss067_F	Sosen1_s2519	8609	8590	chromosome 17	1/1	H-S
Mss067_R	Sosen1_s2519	8466	8485	chromosome 17		H-S
Mss108_F	scf7180000017726	281867	281886	chromosome 17	1/1	H-S
Mss108_R	scf7180000017726	281962	281943	chromosome 17		H-S
Mss150_F	Sosen1_s0481	24211	24230	chromosome 17	1/2	S*
Mss150_R	Sosen1_s0481	24466	24447	chromosome 17		S*
Mss119_F	Sosen1_s0523	228222	228202	chromosome 18	1/1	H-S
Mss119_R	Sosen1_s0523	228067	228088	chromosome 18		H-S
Sol19A_F	scf7180000013769	79188	79166	chromosome 18	3/3	S*
Sol19A_R	scf7180000013769	79059	79079	chromosome 18		S*
Est-5_F	Sosen1_s0217	251209	251228	chromosome 20	1/3	S*
Est-5_R	Sosen1_s0217	251378	251359	chromosome 20		S*
Mss014_F	Sosen1_s1048	11789	11770	chromosome 20	6/1	S*
Mss014_R	Sosen1_s1048	11609	11625	chromosome 20		S*
Mss091_F	Sosen1_s0217	143598	143574	chromosome 20	1/1	H-S
Mss091_R	Sosen1_s0217	143426	143445	chromosome 20		H-S
Mss157_F	Sosen1_s0274	35043	35024	chromosome 20	1/1	H-S
Mss157_R	Sosen1_s0274	34847	34866	chromosome 20		H-S
CSse5N15_F	Sosen1_s1186	131024	131043	chromosome Z	116/1	S***
CSse5N15_R	Sosen1_s1186	131213	131194	chromosome Z		S***
Mss011_F	Sosen1_s0007	641583	641602	chromosome Z	1/1	H-S
Mss011_R	Sosen1_s0007	641792	641773	chromosome Z		H-S
Mss044_F	Sosen1_s0756	30369	30387	chromosome Z	1/1	H-S
Mss044_R	Sosen1_s0756	30602	30580	chromosome Z		H-S
Mss063_F	Sosen1_s0386	78356	78371	chromosome Z	75/5	S***
Mss063_R	Sosen1_s0386	78524	78505	chromosome Z		S***
Mss080_F	Sosen1_s0149	493193	493212	chromosome Z	1/1	H-S
Mss080_R	Sosen1_s0149	493372	493351	chromosome Z		H-S
Mss086_F	Sosen1_s2247	2468	2487	chromosome Z	1/1	H-S
Mss086_R	Sosen1_s2247	2611	2592	chromosome Z		H-S
SolMII_F	scf7180000013745	192361	192381	chromosome Z	1/1	H-S
SolMII_R	scf7180000013745	192517	192497	chromosome Z		H-S
CSse2G14_F	Sosen1_s0893	27763	27782	chromosome 5	1/-	NA
CSse2G14_R						NA
Mss027_F	Sosen1_s0373	295615	295596	chromosome 18	1/-	NA
Mss027_R						NA
Mss131_F	Sosen1_s1666	76515	76496	chromosome 11	1/-	NA
Mss131_R						NA
Poli16-76TUF_F					-/1	NA
Poli16-76TUF_R	Sosen1_s0812	107285	107307	chromosome 2		NA
SseGATA3_F	Sosen1_s0642	32052	32025	chromosome 13	1/-	NA
SseGATA3_R						NA
Smax-E50_F					-/-	NA
Smax-E50_R					-/-	NA
Smax-E50_F					-/-	NA
Smax-E50_R					-/-	NA

## Sheet: Physical_genetic_map
SSRs by high SNP genetic map and physical position
Marker name	high-density SNP genetic linkage	Pos star LG	Pos end LG	Pos (MB)	LG Luzon	de novo LR-hybrid female genome	Chr Cynoglosuss	Pos star Cynog.	Pos end Cyno	Observ
Sseneg506	LG01	5281146	5281126	5.28115		Sosen1_s0710	20	1306867	13690074
Sseneg6876	LG01	7644439	7644458	7.64444		Sosen1_s0364	20	20114	483763
Sseneg5346	LG01	10355846	10355865	10.3558		Sosen1_s0622	20	1510081	1907252
Mss091	LG01	11279961	11279937	11.2799	LG27	Sosen1_s0217	20	2437052	3016255
Est-5	LG01	11387476	11387495	11.3875	LG27	Sosen1_s0217	20	2437052	3016255
Sseneg1201	LG01	15950840	15950859	15.9508		Sosen1_s0733	20	7371670	8477594
Mss014	LG01	17354600	17354581	17.3546	LG21	Sosen1_s1048	20	9339588	9438876
Sseneg4003	LG01	21027807	21027827	21.0278		Sosen1_s0439	3	3376589	4119270
Sseneg4374	LG01	24280058	24280039	24.2801		Sosen1_s0002	3	2599470	3984567
Sseneg7919	LG01	26559410	26559389	26.5594		scf7180000017744	3	4120013	7979230
Sseneg5850	LG01	28520908	28520928	28.5209		Sosen1_s0070	3	13183473	15014285
Sseneg10667	LG01	35226021	35226040	35.226		Sosen1_s0422	3	9305015	9662285
Sseneg14597	LG01	40320908	40320889	40.3209		Sosen1_s0062	3	835454	7990688
Sseneg3978	LG01	41941763	41941782	41.9418		Sosen1_s0982	20	6005077	10850752
Sseneg2891	LG02	1795504	1795485	1.7955		Sosen1_s0761	16	525750	16122325
Est-50	LG02	1931535	1931554	1.93154	LG25	Sosen1_s0378	16	2274315	2543183
Est-13	LG02	11343112	11343131	11.3431	LG17	Sosen1_s0393	16	13572270	13912803
Sseneg2083	LG02	13733694	13733713	13.7337		Sosen1_s0799	16	10051273	10726870
Est-62	LG02	14281464	14281445	14.2815	LG17	Sosen1_s0016	16	6003430	17884737
Sseneg1973	LG02	16079655	16079627	16.0797		Sosen1_s0525	16	1572318	6733468
Sseneg12417	LG02	16639613	16639594	16.6396		Sosen1_s0237	16	1963878	7556961
SolGA12	LG02	17020119	17020102	17.0201	LG17	Sosen1_s0398	16	32857	11153135
Sseneg4608	LG02	20630786	20630807	20.6308		Sosen1_s0005	16	32427	15474878
Est-09	LG02	32276503	32276484	32.2765	LG18	Sosen1_s0569	14	5891407	10414556
Mss037	LG02	33378856	33378834	33.3788	LG18	Sosen1_s0265	14	4438526	15637687
Sseneg15332	LG02	33468126	33468107	33.4681		Sosen1_s0265	14	4438526	15637687
Sseneg544	LG03	2198962	2198943	2.19896		Sosen1_s0528	8	17902204	18509091
Est-61	LG03	5443528	5443547	5.44354	LG7	Sosen1_s0961	8	2636685	10573003
Sseneg4328	LG03	9624726	9624707	9.62473		Sosen1_s0240	1	17796269	34525762
Sseneg2307	LG03	14360551	14360531	14.3606		Sosen1_s0013	1	29193472	30290120
Sseneg5412	LG03	16470150	16470131	16.4702		Sosen1_s0448	1	15960028	34329015
Est-34	LG03	17212240	17212221	17.2122	LG7	Sosen1_s0352	8	5873133	10455506
Est-23	LG03	22083323	22083342	22.0833	LG7	Sosen1_s0057	8	3432174	28119430
EST-22	LG03	22083521	22083502	22.0835	LG7	Sosen1_s0057	8	3432174	28119430
Sseneg5202	LG03	24427104	24427129	24.4271		Sosen1_s0392	Z	21189	21129359
Mss058	LG03	26464303	26464284	26.4643	LG7	Sosen1_s0287	8	25469641	25952787
Sseneg437	LG04	4725875	4725891	4.72588		Sosen1_s0632	Z	558609	21086404
Mss131	LG04	6278937	6278918	6.27893	LG2	Sosen1_s1666	11	5468599	5582849
Mss110	LG04	6363940	6363960	6.36395	LG2	Sosen1_s0661	11	5254138	5474966
Csse1P20	LG04	1005778	1005803	10.1	LG2	scf7180000012481	11	13084555	16871969
Sseneg10308	LG04	12294381	12294400	12.2944		Sosen1_s0819	11	3781744	16636728
Sseneg4065	LG04	16681112	16681093	16.6811		Sosen1_s0312	11	14508191	20411202
Mss105	LG04	20403440	20403463	20.4035	LG2	Sosen1_s0276	11	12500257	17807723
Est-42	LG04	21042793	21042776	21.0428	LG2	Sosen1_s1100	11	17840833	17970762
Mss059	LG04	23447428	23447454	23.4474	LG2	Sosen1_s0879	11	1183953	3449035
Mss066	LG04	25591827	25591852	25.5918	LG2	Sosen1_s1630	11	2796521	2868306
Sseneg11209	LG04	25866419	25866399	25.8664		scf7180000014207	11	1292462	12459492
Mss102	LG04	25886908	25886888	25.8869	LG2	scf7180000014207	11	1292462	12459492
Sseneg287	LG05	5811647	5811667	5.81165		Sosen1_s0241	Z	18261538	19842870
Mss086	LG05	6587697	6587678	6.58769	LG4	Sosen1_s2247	Z	19066858	19101684
Sseneg10804	LG05	6804577	6804558	6.80458		Sosen1_s0189	Z	15566555	20159255
CSse5N15	LG05	8398648	8398629	8.39864	LG4	Sosen1_s1186	Z	42259	1789148
Sseneg1988	LG05	8539234	8539215	8.53923		Sosen1_s1294	Z	164123	313456
Sseneg171	LG05	9921551	9921570	9.92155		Sosen1_s1043	Z	17574227	17741557
Sseneg73	LG05	11065215	11065234	11.0652		Sosen1_s0384	Z	6119369	6545791
Sseneg2596	LG05	12846722	12846701	12.8467		Sosen1_s0668	Z	117045	21139438
Sseneg7987	LG05	13498262	13498285	13.4983		Sosen1_s0301	Z	7219938	18536889
Mss044	LG05	14593883	14593901	14.5939	LG4	Sosen1_s0756	Z	9333263	9608189
Mss011	LG05	19950955	19950936	19.9509	LG4	Sosen1_s0007	Z	20420	21117710
Mss063	LG05	22263672	22263691	22.2637	LG4	Sosen1_s0386	Z	413936	20280273
Sseneg585	LG05	22325567	22325545	22.3256		Sosen1_s0386	Z	413936	19546205
SolMII	LG05	25895713	25895733	25.8957	LG4	scf7180000013745	Z	14372977	21865118
Mss080	LG05	26202456	26202475	26.2025	LG4	Sosen1_s0149	Z	14372875	21865118
EST-32	LG06	2830318	2830299	2.83031	LG1	Sosen1_s0450	9	398541	18634560
Mss164	LG06	6572955	6572936	6.57295	LG1	Sosen1_s0863	9	3688734	17980605
Mss111	LG06	6914628	6914608	6.91462	LG1	Sosen1_s0288	9	3344212	3624197
Mss082	LG06	7410830	7410807	7.41082	LG1	Sosen1_s0447	9	706229	19305970
Sseneg5899	LG06	8435973	8435954	8.43597		Sosen1_s0073	9	14648394	19073841
Sseneg774	LG06	9034312	9034331	9.03431		Sosen1_s0249	9	13158485	16317847
Mss065	LG06	10150003	10150024	10.15	LG1	Sosen1_s0144	9	15520069	18311023
Mss154	LG06	10648938	10648957	10.6489	LG1	Sosen1_s0148	9	5641739	16304120
Sseneg387243	LG06	17953840	17953859	17.9538		Sosen1_s0174	9	1474851	16600404
Sseneg2996	LG06	18185223	18185252	18.1852		Sosen1_s0174	9	4204683	16575375
Mss167	LG06	18406081	18406100	18.4061	LG1	Sosen1_s0174	9	1474851	16600404
SseCA28	LG06	18864902	18864922	18.8649	LG1	Sosen1_s0015	9	11345896	19566777
EST-28	LG06	20452956	20452933	20.4529	LG1	Sosen1_s0329	9	4345444	11104759
Sseneg6381	LG06	21572671	21572690	21.5727		Sosen1_s0126	9	1966539	18945682
Sseneg14542	LG06	24721978	24721997	24.722		Sosen1_s0436	9	2166697	10075649
Sseneg1669	LG06	25157162	25157142	25.1572		Sosen1_s1165	9	1994250	14841095
Mss047	LG06	25939613	25939592	25.9396	LG1	Sosen1_s0335	9	880554	18310595
Sseneg13116	LG07	1493816	1493835	1.49382		Sosen1_s0255	5	4353617	4820423
Mss064	LG07	2722842	2722859	2.72285	LG26	Sosen1_s0673	5	15732994	15992919
EST-11	LG07	4028234	4028253	4.02824	LG26	Sosen1_s0446	5	3573725	3817863
Mss087	LG07	12469114	12469136	12.4691	LG3	Sosen1_s0020	5	313183	12267801
Mss155	LG07	14091128	14091108	14.0911	LG3	Sosen1_s0989	5	18834933	18968641
EST-29	LG07	17679367	17679386	17.6794	LG3	Sosen1_s1034	5	17168029	17324854
Mss137	LG07	17767304	17767284	17.7673	LG3	Sosen1_s1034	5	17168029	17324854
Mss121	LG07	17956291	17956311	17.9563	LG3	Sosen1_s0232	5	8640445	17556457
Mss029	LG07	18348077	18348090	18.3481	LG3	Sosen1_s0654	5	11761044	12030244
Sseneg11269	LG07	19868438	19868420	19.8684		Sosen1_s0242	5	10549772	11009681
EST-48	LG07	23279662	23279644	23.2797	LG3	Sosen1_s0397	5	170564	18207028
Mss101	LG07	23507038	23507057	23.507	LG3	Sosen1_s0919	5	12022954	12183700
Mss013	LG07	23575977	23575999	23.576	LG3	Sosen1_s0919	5	12022954	12183700
Sseneg5827	LG07	23726607	23726626	23.7266		Sosen1_s0654	5	11761044	12030244
Sseneg3502	LG07	24229860	24229837	24.2299		Sosen1_s0315	5	13041559	14142810
CSse2H15	LG07	25991259	25991240	25.9912	LG3	Sosen1_s0893	5	7300596	8264543
CSse2G14	LG07	25991259	25991240	25.9912	LG3	Sosen1_s0893	5	7300596	8264543
SseGATA67	LG07	25998337	25998362	25.9983	LG3	Sosen1_s0893	5	7300596	8264543
SseGATA23	LG07	27553668	27553697	27.5537	LG3	Sosen1_s1698	5	1303667	1387987
Mss046	LG08	8225335	8225355	8.22535	LG22	Sosen1_s0744	4	15214679	15773091
Sseneg12095	LG08	8823270	8823251	8.82327		Sosen1_s0040	4	6559003	7363655
Mss005	LG08	9794749	9794730	9.79474	LG24	Sosen1_s0662	4	7831248	8058922
Sseneg12624	LG08	14693844	14693863	14.6938		Sosen1_s0061	4	16538847	19796462
Sseneg45	LG08	14768539	14768558	14.7685		Sosen1_s0377	4	17661152	17824262
Mss081	LG08	14792578	14792558	14.7926	LG24	Sosen1_s0377	4	17661152	17824262
Sseneg9009	LG08	17898563	17898587	17.8986		Sosen1_s0001	4	101174	19834558
Sseneg5713	LG08	20057062	20057043	20.0571		Sosen1_s0184	4	1944693	2363038
Est-47	LG08	25369078	25369097	25.3691	LG22	Sosen1_s1311	4	5794935	19796064
Mss032	LG09	3530059	3530078	3.53007	LG16	scf7180000014059	13	14104607	20419770
SseGATA3	LG09	4948828	4948801	4.94881	LG16	Sosen1_s0642	13	2094910	20756943
Sseneg87	LG09	7643586	7643567	7.64359		Sosen1_s0108	13	18758666	20513973
Sseneg4081	LG09	12774982	12775000	12.775		Sosen1_s0358	13	11937646	16063437
Mss043	LG09	13319880	13319862	13.3199	LG16	scf7180000013081	13	12339360	12787713
Sseneg854	LG09	14523118	14523137	14.5231		Sosen1_s0464	13	6131605	9435936
Sseneg106	LG09	18323296	18323279	18.3233		Sosen1_s0707	13	1207700	21066042
Sseneg6982	LG09	19734020	19734040	19.734		Sosen1_s0014	13	4343530	20514068
EST-26	LG09	24541731	24541755	24.5417	LG20	Sosen1_s0986	13	3686883	21917570
EST-15	LG09	25431519	25431498	25.4315	LG20	Sosen1_s1500	13	6204612	19258073
Mss136*	LG10	1373107	1373088	1.3731	LG6	Sosen1_s1797	6	4284428	4296823
Mss144	LG10	2325314	2325333	2.32532	LG6	Sosen1_s1174	6	539150	10036950
Mss022	LG10	3954474	3954455	3.95446	LG6	Sosen1_s0551	6	337492	16920739
Sseneg4572	LG10	4467078	4467059	4.46708		Sosen1_s0072	6	1308454	8264616
Sseneg53551	LG10	6203082	6203102	6.20308		Sosen1_s0230	6	2284324	16921170
Mss007	LG10	6418328	6418309	6.41832	LG6	Sosen1_s0072	6	1308454	8264616
Mss001	LG10	10429560	10429540	10.4296	LG6	Sosen1_s1880	6	7842157	7895229
Est-8	LG10	12698994	12699013	12.699	LG6	Sosen1_s0270	6	8357288	9584092
Sseneg2487	LG10	13724929	13724906	13.7249		Sosen1_s0114	6	12152356	12832148
Sseneg3069	LG10	15835938	15835955	15.8359		Sosen1_s0326	6	9126395	9493796
Sseneg14333	LG11	1630417	1630436	1.63042		Sosen1_s0637	10	4940632	7560256
Mss162	LG11	7958239	7958257	7.95825	LG10	Sosen1_s0610	10	15876039	16121090
Mss057	LG11	8940752	8940771	8.94076	LG10	Sosen1_s0260	10	282650	15313230
Sseneg16258	LG11	15809264	15809245	15.8093		Sosen1_s0077	10	1468903	12405136
CSse3H07	LG11	17723133	17723154	17.7231	LG10	Sosen1_s0238	10	10745390	11170421
Sseneg433	LG11	19979670	19979650	19.9797		Sosen1_s0024	10	3986710	8566116
Est-43	LG11	24928818	24928840	24.9288	LG10	Sosen1_s1049	10	1195518	1354875
CSse16C12	LG11	25560080	25560123	25.5601	LG10	Sosen1_s1765	10	484660	15826143
Mss084	LG12	954403	954384	0.954394	LG23	Sosen1_s1965	15	6044507	6105673
Mss078	LG12	2379079	2379060	2.37907	LG23	Sosen1_s0094	15	4846874	5569407
Sseneg6326	LG12	5911187	5911168	5.91119		Sosen1_s0264	15	56035	12973413
Mss152	LG12	7626159	7626140	7.62615	LG13	Sosen1_s0407	15	8815295	9163331
Sseneg1723	LG12	12670268	12670249	12.6703		Sosen1_s0103	15	275280	15741772
Mss140	LG12	14466147	14466166	14.4662	LG13	Sosen1_s0303	15	13634714	14863808
Sseneg3077	LG12	14810929	14810912	14.8109		scf7180000013592	15	5905038	16831534
Est-12	LG12	16091815	16091834	16.0918	LG13	Sosen1_s0047	15	613617	18484108
SolA	LG12	18589484	18589503	18.5895	LG13	Sosen1_s1732	15	19675941	19692816
EST-1N07	LG12	19042068	19042047	19.0421	LG13	Sosen1_s1925	15	3982019	20035572
Mss024	LG12	21846077	21846096	21.8461	LG13	scf7180000017624	15	11743942	12179295
Sseneg5919	LG12	22655109	22655128	22.6551		Sosen1_s1244	15	2409903	14282124
Sseneg17159	LG12	23806204	23806223	23.8062		Sosen1_s0285	15	4442296	4805135
Sseneg9042	LG12	25188574	25188598	25.1886		Sosen1_s0887	15	13144504	13305017
Sseneg7666	LG13	3623944	3623963	3.62394		Sosen1_s0251	19	13429575	14775263
Sseneg4083	LG13	9571552	9571571	9.57155		Sosen1_s0161	19	5509858	5970789
Sseneg11316	LG13	13123357	13123376	13.1234		Sosen1_s0219	19	1501439	1905154
Sseneg566	LG13	13521402	13521421	13.5214		Sosen1_s0025	19	1450550	9620642
EST-57	LG14	1611996	1612015	1.61201	LG8	Sosen1_s1688	2	15917023	15976896
Mss056	LG14	3319533	3319515	3.31952	LG8	Sosen1_s0233	2	1087476	19121601
Poli16-76TU	LG14	3988247	3988225	3.98824	LG8	Sosen1_s0812	2	17956559	18128070
Sseneg16050	LG14	3996961	3996980	3.99696		Sosen1_s0812	2	17956559	18128070
Mss050	LG14	6482795	6482776	6.48279	LG8	scf7180000013164	2	8976964	16571438
Sseneg12678	LG14	8271144	8271125	8.27114		Sosen1_s0140	2	6314624	10227487
13l8_4_7*	LG14	11975590	11975608	11.9756	LG8	Sosen1_s0004	2	2810513	6858238
Sol9A	LG14	12804786	12804805	12.8048	LG8	Sosen1_s0724	2	1038617	1558487
Sseneg1505	LG14	12906032	12906012	12.906		Sosen1_s0724	2	1038617	1558487
Sseneg12054	LG14	17223468	17223449	17.2235		Sosen1_s2622	2	7673533	7692141
Poli129TU	LG14	18043994	18044009	18.044	LG8	Sosen1_s0687	2	11664484	11865060
Poli200TU	LG14	18044052	18044029	18.044	LG8	Sosen1_s0687	2	11664484	11865060
Sseneg3041	LG15	3094654	3094635	3.09465		Sosen1_s0492	12	15233856	15432167
Mss085	LG15	4661705	4661686	4.6617	LG12	Sosen1_s0823	12	3794416	3973847
Sseneg3415	LG15	4671717	4671736	4.67172		Sosen1_s0823	12	3794416	3973847
Sseneg827	LG15	7195327	7195307	7.19533		Sosen1_s0207	12	9403583	10451873
Sseneg1147	LG15	12253139	12253158	12.2531		Sosen1_s0394	12	10668224	11618174
Mss130	LG15	12748259	12748275	12.7483	LG12	Sosen1_s0225	12	11138876	11605249
SseGATA21	LG15	13370985	13371015	13.371	LG12	Sosen1_s1079	12	611997	12267703
SolMIJ	LG15	15139240	15139219	15.1392	LG12	Sosen1_s0087	12	1573612	17682155
Sseneg348796	LG15	18928868	18928845	18.9289		Sosen1_s0022	12	1836540	15467443
EST-10	LG16	1602543	1602524	1.60253	LG15	Sosen1_s1148	1	17710898	19949985
Sseneg5891	LG16	2102707	2102728	2.10271		Sosen1_s0168	1	17954501	28840864
EST-60	LG16	6783542	6783523	6.78353	LG15	Sosen1_s1192	1	13894779	14035971
EST-6A20	LG16	13546731	13546712	13.5467	LG15	Sosen1_s0627	1	7864993	9385513
Mss134	LG16	16072369	16072388	16.0724	LG15	Sosen1_s0679	1	12488308	12866010
CSse1I17	LG16	16822379	16822397	16.8224	LG15	Sosen1_s0619	1	12896284	13189869
Sseneg8782	LG16	16938200	16938219	16.9382		Sosen1_s0966	1	13320734	13530211
Sseneg6689	LG16	17360216	17360231	17.3602		scf7180000013334	1	1641084	26059046
Sseneg4306	LG16	19999655	19999674	19.9997		Sosen1_s0742	1	1018175	1318508
SseGATA38	LG17	2160833	2160863	2.16085	LG11	Sosen1_s1469	7	1861679	1994214
Sseneg395	LG17	8169170	8169189	8.16917		Sosen1_s0487	7	3628161	6963754
EST-33	LG17	10141463	10141482	10.1415	LG11	Sosen1_s0131	7	4404083	6383483
Sseneg2473	LG17	10462785	10462804	10.4628		Sosen1_s0363	7	4853707	5187591
Mss035	LG17	11812190	11812171	11.8122	LG11	Sosen1_s0073	7	14648394	19073841
Sseneg247	LG17	12825200	12825223	12.8252		Sosen1_s0011	7	66301	13704784
Sseneg14931	LG17	13602068	13602088	13.6021		Sosen1_s0608	7	67196	11563524
EST-02	LG17	13929918	13929937	13.9299	LG11	Sosen1_s0295	7	11580497	12488790
SseGATA9	LG17	14542497	14542527	14.5425	LG11	Sosen1_s0542	7	5408794	7227608
Mss079	LG17	17367545	17367564	17.3676	LG11	Sosen1_s0566	7	11932696	12148944
Sseneg5828	LG18	5335509	5335490	5.33551		Sosen1_s0156	8	12661742	13081565
Mss129	LG18	5883015	5882996	5.88301	LG19	Sosen1_s0099	8	4416095	11122483
Sseneg2894	LG18	6648752	6648733	6.64875		Sosen1_s0058	8	7039256	7835569
Sseneg4382	LG18	7160534	7160553	7.16053		Sosen1_s0234	8	3647989	7032180
EST-39	LG18	8344000	8344019	8.34401	LG19	Sosen1_s1101	8	2338196	5847720
Sseneg10524	LG18	10912452	10912433	10.9125		Sosen1_s0331	8	3953295	4323969
Sseneg1411	LG18	12674599	12674582	12.6746		Sosen1_s0083	8	1623740	2290115
Mss108	LG19	3893594	3893613	3.8936	LG14	scf7180000017726	17	563125	2554579
Sseneg8412	LG19	4738274	4738254	4.73827		Sosen1_s0936	17	96641	183585
Mss150	LG19	4934984	4935003	4.93499	LG14	Sosen1_s0481	17	936215	2613682
Sseneg90	LG19	8140935	8140916	8.14094		Sosen1_s0049	17	3838580	6276398
Sseneg3683	LG19	9906988	9907007	9.90699		Sosen1_s0480	17	854330	9849337
Sseneg6827	LG19	11621476	11621455	11.6215		Sosen1_s0107	17	7972069	14806729
Csse27G19	LG19	15940472	15940450	15.9405	LG14	Sosen1_s0456	17	11291793	11558464
Mss067	LG19	20628344	20628363	20.6284	LG1	Sosen1_s2519	17	13002164	13031367
Est-18	LG19	20977252	20977233	20.9772	LG1	Sosen1_s1759	17	13681208	13705633
Est-16	LG19	20977519	20977500	20.9775	LG1	Sosen1_s1759	17	13681208	13705633
Est-17	LG19	20977520	20977500	20.9775	LG1	Sosen1_s1759	17	13681208	13705633
Sseneg2868	LG20	2983875	2983856	2.98387		Sosen1_s0204	18	8325660	12265894
Sseneg7074	LG20	5777890	5777871	5.77789		Sosen1_s0605	18	12332812	12652987
Sseneg162554	LG20	10431491	10431466	10.4315		Sosen1_s0048	18	7377273	14237325
Sseneg1667	LG20	13471058	13471078	13.4711		Sosen1_s0132	18	415027	2143485
Mss027	LG20	13620671	13620690	13.6207	LG5	Sosen1_s0373	18	2439095	14920100
Sol19A	LG20	15600054	15600076	15.6001	LG5	scf7180000013769	18	14275796	14303303
Mss119	LG20	17822441	17822421	17.8224	LG5	Sosen1_s0523	18	4528872	13740533
Est-14	LG21	3958713	3958737	3.95872	LG9	Sosen1_s0928	14	18486624	19303647
Sseneg17673	LG21	6614280	6614259	6.61428		Sosen1_s0079	14	1981981	23666677
Mss061	LG21	6635614	6635594	6.6356	LG9	Sosen1_s0079	14	1981981	23666677
Sseneg10877	LG21	11042682	11042701	11.0427		Sosen1_s0022	14	2486057	28602494
Mss054	LG21	14540644	14540625	14.5406	LG9	Sosen1_s0767	14	2203489	22187079
SolCA13	LG21	14967806	14967826	14.9678	LG9	Sosen1_s0116	14	3007743	27351684
Sseneg12300	LG21	17038340	17038321	17.0383		Sosen1_s2718	14	272313	5817798
Mss075	scf7180000012718	97645	97664	Unplaced	LG15	Sosen1_s1741	1	118090	34497238
Sseneg4039	scf7180000013730	22530	22547	Unplaced		Sosen1_s0167	11	12893359	19994621
Mss062	scf7180000013749	8663	8682	Unplaced	LG25	Sosen1_s0968	16	18550069	18724487
Mss157	scf7180000013953	36146	36127	Unplaced	LG21	Sosen1_s0274	20	1916092	12313117
Sol13D	scf7180000014726	12601	12624	Unplaced	LG3	Sosen1_s2041	5	7598776	7625063
Sseneg12137	scf7180000014855	67452	67471	Unplaced		Sosen1_s0787	4	14407986	17283654
Sseneg5772	scf7180000014859	19714	19695	Unplaced		Sosen1_s0825	Z	20415	21067839
Mss117	scf7180000015924	23399	23380	Unplaced	LG9	Sosen1_s2432	14	3924097	3952984	Múltiple (Unplaced)
