# Supplementary material for: Development of whole-genome multiplex assays and construction of an integrated genetic map using SSR markers in Senegalese sole
Source: Sci Rep. 2020 Dec 14;10:21905. doi: 10.1038/s41598-020-78397-w (PMC7736592; doi:10.1038/s41598-020-78397-w)
Supplement: Supplementary file 5 — Supplementary Information 5. [file 41598_2020_78397_MOESM5_ESM.xlsx]

## Sheet: Sheet1
Multiplex A
MarkerNumber	Marker	Allelic range	N	k	Ho	He	PIC	F(N)	HW
A1	SSeneg4374	128- 160	44	8	0.568	0.763	0.727	0.1459	ns
A2	SSeneg5202	210-270	45	15	0.889	0.858	0.834	-0.0247	ns
A3	SSeneg16258	82-106	45	7	0.511	0.528	0.492	0.007	ns
A4	SSeneg12137	144-160	45	5	0.622	0.641	0.597	0.0068	ns
A5	SSeneg6381	200-258	45	15	0.733	0.863	0.842	0.0807	ns
A6	SSeneg16050	142-182	45	10	0.6	0.752	0.71	0.1179	ns
A7	SSeneg11269	183-263	45	20	0.911	0.946	0.932	0.0129	ns
A8	SSeneg162554	86-118	45	9	0.889	0.787	0.748	-0.0734	ns
A9	SSeneg12054	159-179	45	6	0.8	0.764	0.72	-0.0333	ns
A10	SSeneg3041	206-274	45	12	0.489	0.701	0.668	0.1796	***
Multiplex B
B1	SSeneg5772	94-114	21	3	0.429	0.661	0.569	0.2085	ns
B2	SSeneg12300	183-191	20	3	0.8	0.595	0.492	-0.1659	ns
B3	SSeneg6326	237-261	21	5	0.857	0.744	0.688	-0.0821	ns
B4	SSeneg6982	96-100	21	2	0.286	0.316	0.261	0.0382	ns
B5	SSeneg827	91-103	20	4	0.55	0.61	0.531	0.0539	ns
B6	SSeneg395	244-272	20	5	0.85	0.788	0.729	-0.0503	ns
B7	SSeneg14931	101-113	20	4	0.7	0.612	0.545	-0.0743	ns
B8	SSeneg2894	178-194	20	4	0.55	0.746	0.677	0.1412	ns
Multiplex C
C1	SSeneg12678	121- 377	35	22	0.4	0.947	0.93	0.4022	*
C2	SSeneg11209	106-130	40	6	0.7	0.746	0.706	0.0323	ns
C3	SSeneg433	103-123	42	5	0.548	0.604	0.545	0.0328	ns
C4	SSeneg7919	176-204	39	5	0.538	0.769	0.719	0.1737	ns
C5	SSeneg1973	249-325	38	16	0.947	0.892	0.869	-0.0371	ns
C6	SSeneg17673	114-130	38	5	0.447	0.73	0.67	0.2381	*
C7	SSeneg10308	161-237	39	12	0.821	0.849	0.82	0.005	ns
Multiplex D
D1	SSeneg1505	88-132	39	7	0.769	0.773	0.732	-0.0097	ns
D2	SSeneg4306	206-218	41	3	0.463	0.516	0.392	0.0479	ns
D3	SSeneg10667	277-301	38	6	0.553	0.636	0.585	0.0679	ns
D4	SSeneg2307	108-164	42	8	0.548	0.611	0.564	0.0402	*
D5	SSeneg13116	191-235	40	9	0.625	0.736	0.7	0.0649	ns
D6	SSeneg1201	105-180	40	14	0.55	0.856	0.827	0.2188	*
D7	SSeneg4572	207-215	40	2	0.225	0.468	0.355	0.3452	*
D8	SSeneg4065	117-161	39	10	0.846	0.848	0.819	-0.0107	ns
D9	SSeneg8782	200-240	39	9	0.795	0.79	0.757	-0.0038	ns
Multiplex E
E1	SSeneg5850	74-106	22	5	0.591	0.568	0.502	-0.0303	ns
E2	SSeneg2473	202-214	22	4	0.591	0.631	0.541	0.0211	ns
E3	SSeneg544	280-292	22	3	0.545	0.582	0.481	0.0311	ns
E4	SSeneg87	96-160	22	10	0.636	0.795	0.756	0.1076	ns
E5	SSeneg5828	194-214	21	4	0.333	0.301	0.277	-0.0831	ns
E6	SSeneg3415	92-132	22	8	0.455	0.633	0.596	0.1788	*
E7	SSeneg5919	210-226	22	4	0.545	0.578	0.482	-0.0035	ns
E8	SSeneg585	99-127	17	7	0.588	0.784	0.723	0.1138	ns
E9	SSeneg14542	202-244	16	6	0.688	0.782	0.723	0.0555	ns
Multiplex F
F1	SSeneg1411	120-128	19	2	0.211	0.193	0.171	-0.0495	ns
F2	SSeneg3069	193-245	18	5	0.611	0.706	0.652	0.0575	ns
F3	SSeneg9009	272-356	16	14	0.938	0.935	0.899	-0.016	ns
F4	SSeneg437	219-247	18	6	0.389	0.656	0.602	0.2334	ns
F5	SSeneg247	85-105	15	4	0.667	0.651	0.557	-0.0222	ns
F6	SSeneg73	211-255	17	6	0.706	0.774	0.714	0.0447	ns
F7	SSeneg12624	327-355	15	7	0.733	0.839	0.785	0.0547	ns
F8	SSeneg12095	150-162	18	4	0.556	0.643	0.559	0.0651	ns
F9	SSeneg5827	248-296	16	8	0.938	0.835	0.784	-0.076	ns
Multiplex G
G1	SSeneg3683	119-167	47	12	0.766	0.846	0.82	0.0407	ns
G2	SSeneg5713	227-303	39	16	0.795	0.846	0.821	0.0232	ns
G3	SSeneg1667	129-293	48	22	0.667	0.885	0.868	0.1353	*
G4	SSeneg2891	120-192	47	13	0.617	0.847	0.819	0.1502	*
G5	SSeneg45	245-257	44	4	0.636	0.693	0.628	0.0238	ns
G6	SSeneg12417	141-225	47	14	0.787	0.842	0.815	0.0255	*
G7	SSeneg10524	250-290	44	8	0.727	0.701	0.646	-0.0391	ns
Multiplex H
H1	SSeneg4608	82-86	55	2	0.164	0.21	0.187	0.1204	ns
H2	SSeneg2868	106-138	55	9	0.8	0.836	0.806	0.0147	ns
H3	SSeneg11316	206-242	55	10	0.709	0.713	0.665	-0.0072	ns
H4	SSeneg287	70-102	57	7	0.579	0.647	0.598	0.0583	*
H5	SSeneg90	133-173	54	10	0.889	0.849	0.823	-0.0306	ns
H6	SSeneg2596	62-110	57	8	0.421	0.511	0.472	0.071	*
H7	SSeneg8412	145-213	55	5	0.436	0.461	0.416	0.0205	ns
H8	SSeneg6827	52-104	56	9	0.446	0.447	0.421	-0.0261	ns
H9	SSeneg5412	146-166	53	5	0.283	0.389	0.349	0.1366	*
Multiplex I
I1	SSeneg854	87-95	54	3	0.519	0.537	0.474	0.0157	ns
I2	SSeneg5899	164-216	54	4	0.463	0.47	0.426	-0.0149	ns
I3	SSeneg5346	184-540	53	32	0.868	0.934	0.92	0.0315	ns
I4	SSeneg1669	98-166	54	13	0.722	0.79	0.762	0.0535	ns
I5	SSeneg7074	144-180	54	6	0.648	0.749	0.705	0.0636	ns
I6	SSeneg4382	86-146	51	5	0.235	0.412	0.367	0.2845	ns
I7	SSeneg53551	142-182	52	8	0.712	0.713	0.675	-0.0029	ns
I8	SSeneg3978	84-108	54	7	0.593	0.665	0.627	0.0627	ns
I9	SSeneg15332	170-234	53	18	0.868	0.835	0.816	-0.0322	ns
Multiplex J
J1	SSeneg17159	71-103	30	7	0.5	0.514	0.479	0.0033	ns
J2	SSeneg9042	136-260	28	13	0.821	0.875	0.845	0.0192	ns
J3	SSeneg1723	95-119	28	7	0.679	0.658	0.616	-0.0285	ns
J4	SSeneg348796	81-173	30	10	0.9	0.725	0.673	-0.1347	*
J5	SSeneg7987	238-354	28	22	0.893	0.96	0.94	0.0268	ns
J6	SSeneg3077	92-140	31	7	0.355	0.56	0.523	0.2067	*
J7	SSeneg10804	263-503	26	14	0.731	0.913	0.886	0.0969	ns
Multiplex K
K1	SSeneg2083	92-124	40	9	0.7	0.684	0.647	-0.0138	ns
K2	SSeneg4083	218-242	42	6	0.524	0.658	0.619	0.0986	*
K3	SSeneg171	138-170	42	5	0.786	0.659	0.591	-0.0928	ns
K4	SSeneg2487	188-312	29	19	1000	0.942	0.921	-0.0394	ns
K5	SSeneg566	114-138	42	7	0.786	0.764	0.714	-0.0192	ns
K6	SSeneg6876	108-198	41	19	0.927	0.919	0.901	-0.0101	ns
K7	SSeneg4081	270-370	40	17	0.875	0.896	0.876	0.007	ns
Multiplex L
L2	SSeneg7666	162-222	13	9	0.923	0.898	0.849	-0.0347	ns
L3	SSeneg4003	254-326	12	8	0.889	0.85	0.776	--	ns
L4	SSeneg5891	111-175	13	6	0.769	0.803	0.735	0	ns
L5	SSeneg774	176-248	13	4	0.308	0.575	0.5	0.3522	*
L6	SSeneg6689	95-123	13	4	0.308	0.286	0.262	-0.0754	ns
L7	SSeneg1147	202-254	13	11	0.769	0.914	0.867	0.0705	ns
L8	SSeneg14333	132-172	14	8	0.429	0.881	0.831	0.3316	*
L9	SSeneg2996	227-287	12	9	0.667	0.891	0.838	0.1248	ns
Multiplex M
M1	SSeneg506	88-116	50	7	0.22	0.651	0.584	0.4908	*
M2	SSeneg387243	252-304	53	13	0.83	0.85	0.826	0.0096	ns
M3	SSeneg10877	179-223	54	10	0.704	0.782	0.746	0.0359	*
M4	SSeneg14597	238-354	53	15	0.792	0.917	0.901	0.0648	*
M5	SSeneg4328	94-166	54	16	0.907	0.908	0.89	-0.004	*
M6	SSeneg4039	248-316	50	17	0.4	0.886	0.868	0.3801	*
M7	SSeneg1988	91-135	53	4	0.189	0.177	0.169	-0.0411	ns
