# Supplementary material for: Development of whole-genome multiplex assays and construction of an integrated genetic map using SSR markers in Senegalese sole
Source: Sci Rep. 2020 Dec 14;10:21905. doi: 10.1038/s41598-020-78397-w (PMC7736592; doi:10.1038/s41598-020-78397-w)
Supplement: Supplementary file 6 — Supplementary Information 6. [file 41598_2020_78397_MOESM6_ESM.xlsx]

## Sheet: MultiplexA
Locus Name	Contig Name	Multiplex Set	Cynoglossus semilaevis Genome		S. senegalensis Transcriptome
			Gene name	Product	Gene name	Product			Marker	C.semilaevis	Transcriptome	Matching	%
									SSeneg4374	1	1	1	100
SSeneg4374	contig51k-4374	SetA	zfhx4	Zinc finger homebox protein 4	solea_v4.1_unigene509114	Zinc finger homeobox protein 4 n=1 Tax=Dicentrarchus labrax RepID=E6ZIG2_DICLA			SSeneg5202	8	8	8	100
									SSeneg16258	13	16	12	92.3077
SSeneg5202	contig51k-5202	SetA	phlda1	pleckstrin homology-like domain family A member 1	solea_v4.1_unigene462566	Phlda1, DT1P1B11, TDAG51, Tdag; pleckstrin homology-like domain, family A, member 1			SSeneg12137	2	3	2	100
			LOC103383032	ETS domain-containig protein Elk-3-like	solea_v4.1_unigene3458	Ets domain-containing protein elk-3 n=1 Tax=Ictalurus furcatus RepID=E3TCL5_9TELE			SSeneg6381	13	14	13	100
			cep83	centrosomal protein of 83 kDa	solea_v4.1_unigene7155	centrosomal protein 83kDa (cep83), transcript variant X2, mRNA			SSeneg16050	0	3	0	0
			nap1l1	nucleosome assembly protein 1-like 1	solea_v4.1_unigene2183	nap1l1, cb716, sb:cb13, wu:fb83g07; nucleosome assembly protein 1, like 1; K11279 nucleosome assembly protein 1-like 1			SSeneg11269	4	5	4	100
			hcfc2	host cell factor 2	solea_v4.1_unigene231906	similar to host cell factor 2			SSeneg162554	2	2	2	100
			LOC103383031	cyclin-dependent kinase 17	solea_v4.1_unigene6441	Cyclin-dependent kinase 17 n=33 Tax=Euteleostomi RepID=CDK17_HUMAN			SSeneg12054	7	7	7	100
			cfap206	UPF0704 protein C6orf165 homolog	solea_v4.1_unigene63933	C6orf165, zgc:136502; zgc:109719			SSeneg3041	3	3	3	100
			LOC103383053	cAMP-regulated D2 protein-like	solea_v4.1_unigene165964	cAMP-regulated D2 protein-like (LOC104934732), mRNA			10	53	62	52	98.1132
SSeneg16258	contig51k-16258	SetA	espn	espin	solea_v4.1_unigene658	novel protein similar to vertebrate espin (ESPN)
			gpr153	probable G-protein coupled receptor 153	solea_v4.1_unigene26946	gpr153; G protein-coupled receptor 153; K08437 G protein-coupled receptor 153
			ybx1	nuclease-sensitive element-binding protein 1	solea_v4.1_unigene182778	Y box binding protein 1 (ybx1), n=1 Tax=Danio rerio RepID=Q6NSP3_DANRE
			hes2	transcription factor HES-2	solea_v4.1_unigene109878	hes2.2, MGC153398, zgc:153398; hairy and enhancer of split 2.2
			LOC103384478	taste receptor type 1 member 1-like	solea_v4.1_unigene121244	tas1r2.2, tas1r2b; taste receptor, type 1, member 2.2
			hes3	transcription factor HES-3	solea_v4.1_unigene185804	transcription factor HES-3-like n=1 Tax=Xenopus (Silurana) tropicalis RepID=UPI0001DE6F54
			arhgef16	rho guanine nucleotide exchange factor 16	solea_v4.1_unigene2016_split_1	arhgef16; Rho guanine nucleotide exchange factor (GEF) 16
			LOC107989134	C-type lectin-like	solea_v4.1_unigene23141	C1q-like-protein n=1 Tax=Perca flavescens RepID=C1K6Q1_PERFV
			rer1	protein RER1 isoform X2	solea_v4.1_unigene223950	rer1, MGC65968, zgc:65968; RER1 retention in endoplasmic reticulum 1 homolog (S. cerevisiae)
			tp73	tumor protein p73	solea_v4.1_unigene197674	tp73, TAp73, zp73theta; tumor protein p73; K10148 tumor protein p73
			wrap73	WD repeat-containing protein WRAP73	solea_v4.1_unigene537836	WD repeat containing, antisense to TP73 (wrap73)
			ppih	peptidyl-prolyl cis-trans isomerase H	solea_v4.1_unigene65689	Peptidyl-prolyl cis-trans isomerase n=1 Tax=Anoplopoma fimbria RepID=C3KH29_ANOFI
			acot7	cytosolic acyl coenzyme A thioester hydrolase isoform X2	solea_v4.1_unigene674107	Acyl-CoA thioesterase 7 (Fragment) n=1 Tax=Danio rerio RepID=B0V2G3_DANRE
					solea_v4.1_unigene64745_split_2	centrosome and spindle pole-associated protein 1-like n=1 Tax=Meleagris gallopavo RepID=UPI000203554B
					solea_v4.1_unigene30527_split_0	tprg1l, fam79a; tumor protein p63 regulated 1-like
					solea_v4.1_unigene11736	her3, HER-3; hairy-related 3
SSeneg12137	contig51k-12137	SetA	LOC103378287	phosphatidylinositol-binding clathrin assembly protein-like	solea_v4.1_unigene5038	picalml, picalm, wu:fa01d03, wu:fa05d03, wu:fb69g01, wu:fe17e02, zgc:91993; phosphatidylinositol binding clathrin assembly protein, like
			LOC103378313	synaptotagmin-like protein 2	solea_v4.1_unigene7204	synaptotagmin-like 2-like
					solea_v4.1_unigene70899	mitogen-activated protein kinase kinase kinase 13 (map3k13)
SSeneg6381	contig51k-6381	SetA	sorbs2	sorbin and SH3 domain-containing protein 2	solea_v4.1_unigene249646	Novel protein similar to vertebrate sorbin and SH3 domain containing 2 (SORBS2) (Fragment) n=1 Tax=Danio rerio RepID=B8A438_DANRE
			dchs2	protocadherin-23	solea_v4.1_unigene1615	dachsous cadherin-related 2 (dchs2), mRNA
			fam193a	protein FAM193A	solea_v4.1_unigene596030	FAM193A, C4orf8; family with sequence similarity 193, member A
			LOC103383312	neuropeptide Y receptor type 2-like	solea_v4.1_unigene392805	Neuropeptide Y receptor Y2 n=1 Tax=Oncorhynchus mykiss RepID=Q1ACB1_ONCMY
			sfrp2	secreted frizzled-related protein 2	solea_v4.1_unigene3465	Sfrp2-prov protein n=2 Tax=Xenopus RepID=Q7ZXM6_XENLA
			tlr3	toll-like receptor 3	solea_v4.1_unigene339941	tlr3, MGC123006, zgc:123006; toll-like receptor 3; K05401 toll-like recepto 3
			plrg1	uncharacterized protein LOC103383610 pleiotropic regulator 1	solea_v4.1_unigene65947	Pleiotropic regulator 1 (PRL1 homolog, Arabidopsis) n=4 Tax=Xenopus RepID=Q28IM0_XENTR
			arfip1	arfaptin-1 isoform X3	solea_v4.1_unigene11837	ADP ribosylation factor interacting protein 1 Arfaptin-1 n=1 Tax=Salmo salar RepID=C0H909_SALSA
			LOC103383311	lecithin retinol acyltransferase	solea_v4.1_unigene334616	Lecithin retinol acyltransferase-like n=1 Tax=Danio rerio RepID=B3DHX4_DANRE
			fgg	fibrinogen gamma chain	solea_v4.1_unigene27675	fgg, fb60h05, fb62e01, wu:fb60h05, wu:fb62e01, zgc:56023; fibrinogen, gamma polypeptide; K03905 fibrinogen gamma chain
			tnip2	TNFAIP3-interacting protein 2	solea_v4.1_unigene18301	TNFAIP3-interacting protein 2-like
			pdlim3	PDZ and LIM domain protein 3 isoform	solea_v4.1_unigene3502	PDZ and LIM domain protein 3 n=2 Tax=Salmo salar RepID=B5X616_SALSA
			LOC103384330	cytochrome P450 4V2	solea_v4.1_unigene10228	cyp4v2, MGC154161, im:7136890, wu:fd50b03, zgc:154161; cytochrome P450, family 4, subfamily V, polypeptide 2 (EC:1.14.-.-)
					solea_v4.1_unigene12838	Syntaxin-10 n=1 Tax=Salmo salar RepID=B5X2P4_SALSA
SSeneg16050	contig51k-16050	SetA			solea_v4.1_unigene93520	Aspartate aminotransferase n=1 Tax=Danio rerio RepID=Q7ZUW8_DANRE
					solea_v4.1_unigene22423	npm1, sb:cb487; nucleophosmin 1; K11276 nucleophosmin 1
					solea_v4.1_unigene92544_split_2	similar to ubiquitin specific protease 34; K11853 ubiquitin carboxyl-terminal hydrolase 34 [EC:3.1.2.15]
SSeneg11269	contig51k-11269	SetA	fto	alpha-ketoglutarate-dependent dioxygenase FTO	solea_v4.1_unigene5943	fto; fat mass and obesity associated
			aktip	AKT-interacting protein	solea_v4.1_unigene66424	AKT-interacting protein n=1 Tax=Salmo salar RepID=AKTIP_SALSA
			chd9	chromodomain-helicase-DNA-binding protein 9	solea_v4.1_unigene122565	chromodomain-helicase-DNA-binding protein 9-like isoform 1 n=2 Tax=Anolis carolinensis RepID=UPI0002039AA8
			rbl2	retinoblastoma-like protein 2	solea_v4.1_unigene686352	retinoblastoma-like 2 rbl2 (p130)-like
					solea_v4.1_unigene37033	slc43a1b, wu:fa01a01, zgc:158383; solute carrier family 43, member 1b; K08228 MFS transporter, LAT3 family, solute carrier family 43, member 1
SSeneg162554	contig51k-162554	SetA	LOC103394218	regulating synaptic membrane exocytosis protein 3	solea_v4.1_unigene108874	rims3, MGC145981; regulating synaptic membrane exocytosis 3
			LOC103394217	stromal membrane-associated protein 2	solea_v4.1_unigene102062	stromal membrane-associated protein 2-like
SSeneg12054	contig51k-12054	SetA	LOC103396227	ephrin type-B receptor 1-like	solea_v4.1_unigene110737	similar to protein tyrosine kinase; K05110 Eph receptor B1 [EC:2.7.10.1]
			LOC103396238	glypican-1-like	solea_v4.1_unigene22078	Gpc1, MGC122977, si:rp71-69p9.1; zgc:122977
			wdr63	WD repeat-containing protein 63	solea_v4.1_unigene147022	WD repeat-containing protein 63-like n=1 Tax=Anolis carolinensis RepID=UPI000203983F
			LOC103396208	G-protein-signaling modulator 2-like	solea_v4.1_unigene2139_split_0	gpsm2l, Pinsb, zgc:92571; G-protein signalling modulator 2, like
			LOC103396217	alpha-2-HS-glycoprotein-like	solea_v4.1_unigene329172	alpha-2-HS-glycoprotein-like (LOC104930568), mRNA
			LOC103396304	glypican-5-like	solea_v4.1_unigene6494	similar to glypican 5
			LOC103396193	mucolipin-3	solea_v4.1_unigene475292	MCOLN3; mucolipin 3
					solea_v4.1_unigene51216	Nicotinic acetylcholine receptor delta subunit (Fragment) n=2 Tax=Takifugu rubripes RepID=Q7T3S4_TAKRU
SSeneg3041	contig51k-3041	SetA	sfr1	swi5-dependent recombination DNA repair protein 1 homolog	solea_v4.1_unigene7966	SWI5 dependent homologous recombination repair protein 1 (sfr1)
			LOC103387681	collagen alpha-1(XVII) chain-like	solea_v4.1_unigene3661_split_1	similar to Collagen alpha-1(XVII) chain; K07603 collagen, type XVII, alpha 1
			cfap43	cilia- and flagella-associated protein 43	solea_v4.1_unigene54517	cilia and flagella associated protein 43 (cfap43),
					solea_v4.1_unigene25764	WD repeat-containing protein 96 n=1 Tax=Danio rerio RepID=UPI0001CF1395

## Sheet: MultiplexB
Locus Name	Contig Name	Multiplex Set	Cynoglossus semilaevis Genome		S. senegalensis Transcriptome
			Gene name	Product	Gene name	Product
SSeneg5772	contig51k-5772	SetB	Sntb1	beta-1-syntrophin isoform X1	solea_v4.1_unigene26869	SNTB1; syntrophin, beta 1 (dystrophin-associated protein A1, 59kDa, basic component 1)			Marker	C.semilaevis	Transcriptome	Matching	%
									SSeneg5772	1	1	1	100
SSeneg12300	contig51k-12300	SetB	tprn	taperin	solea_v4.1_unigene15694	Larimichthys crocea taperin (tprn), mRNA			SSeneg12300	10	13	10	100
			tmem203	transmembrane protein 203	solea_v4.1_unigene501439	Novel protein similar to vertebrate transmembrane protein 203 (TMEM203, zgc:92808) n=2 Tax=Clupeocephala RepID=Q6DGR1_DANRE			SSeneg6326	1	1	1	100
			LOC103390327	high choriolytic enzyme 1-like	solea_v4.1_unigene13119	Hatching enzyme n=1 Tax=Chanos chanos RepID=D2YYF1_CHACN			SSeneg6982	12	13	12	100
			ssna1	Sjoegren syndrome nuclear autoantigen 1	solea_v4.1_unigene17708	Sjoegren syndrome nuclear autoantigen 1 n=1 Tax=Salmo salar RepID=B5XAC7_SALSA			SSeneg827	16	21	15	93.75
			LOC103389041	histone-lysine N-methyltransferase EHMT1-like	solea_v4.1_unigene27575	ehmt1b; euchromatic histone-lysine N-methyltransferase 1b			SSeneg395	6	5	4	66.6667
			LOC103389024	voltage-dependent N-type calcium channel subunit alpha-1B-like	solea_v4.1_unigene34910	cacna1bb; calcium channel, voltage-dependent, N type, alpha 1B subunit, b; K04849 voltage-dependent calcium channel N type alpha-1B			SSeneg14931	1	1	1	100
			LOC103390330	interleukin-11 receptor subunit alpha	solea_v4.1_unigene27849	neurotrophic factor receptor subunit alpha-like (LOC104927707), transcript variant X2, mRNA 1			SSeneg2894	3	5	3	100
			LOC103390309	ras association domain-containing protein 6	solea_v4.1_unigene52608	Ras association domain-containing protein 6 n=1 Tax=Anoplopoma fimbria RepID=C3KK59_ANOFI			8	50	60	47	94
			lpar1	lysophosphatidic acid receptor 1	solea_v4.1_unigene68621	lpar1, MGC113901, edg2, si:dz22b13.1, si:dz46m7.1, zgc:92157; lysophosphatidic acid receptor 1; K04289 lysophosphatidic acid receptor 1
			LOC103390325	muscle, skeletal receptor tyrosine protein kinase-like	solea_v4.1_unigene104367	musk, fj98e12, si:busm1-57f23.3, si:dz46m7.2, si:dz57f23.3, unp, wu:fj98e12, zgc:63467; muscle, skeletal, receptor tyrosine kinase (EC:2.7.10.1); K05129 muscle, skeletal, receptor tyrosine kinase [EC:2.7.10.1]
					solea_v4.1_unigene457911	ABC Transporter family member (abt-4)-like; K05643 ATP-binding cassette, subfamily A (ABC1), member 3
					solea_v4.1_unigene62553	MGC113855, cystatin, si:dz57f23.1, wu:fk54d12; si:busm1-57f23.1
					solea_v4.1_unigene691346	Transmembrane 4 L6 family member 4 n=1 Tax=Paralichthys olivaceus RepID=A5HIG0_PAROL
SSeneg6326	contig51k-6326	SetB	diaph2	protein diaphanous homolog 2	solea_v4.1_unigene4298	DIAPH2, DIA, DIA2, DRF2, FLJ11167, POF, POF2; diaphanous homolog 2 (Drosophila); K05741 diaphanous 2
SSeneg6982	contig51k-6982	SetB	rprd2	regulation of nuclear pre-mRNA domain containing 2	solea_v4.1_unigene185654	rprd2, fk52b12, wu:fk52b12, zgc:63796; regulation of nuclear pre-mRNA domain containing 2
			itga10	integrin alpha-10	solea_v4.1_unigene61915_split_1	ITGA10, PRO827; integrin, alpha 10; K06586 integrin alpha 10
			LOC107989410	angiogenin-2-like	solea_v4.1_unigene574183	Cynoglossus semilaevis angiogenin-2-like (LOC107989410), mRNA
			rnf115	E3 ubiquitin-protein ligase RNF115	solea_v4.1_unigene232210	zgc:158455; K11982 E3 ubiquitin-protein ligase RNF115/126 [EC:6.3.2.19]
			LOC103388245	cellular retinoic acid-binding protein 2-like	solea_v4.1_unigene227330	Cellular retinoic acid binding protein 2, a n=3 Tax=Euteleostomi RepID=Q801Y4_DANRE
			prpf3	U4/U6 small nuclear ribonucleoprotein Prp3	solea_v4.1_unigene629292	U4/U6-associated RNA splicing factor n=6 Tax=Danio rerio RepID=Q6TNT6_DANRE
			tars2	threonine--tRNA ligase, mitochondrial	solea_v4.1_unigene458388_split_1	Oreochromis niloticus threonyl-tRNA synthetase 2, mitochondrial (putative) (tars2), transcript variant X2, mRNA
			ca14	carbonic anhydrase 14	solea_v4.1_unigene422074	ca14, MGC123188, zgc:123188; carbonic anhydrase XIV (EC:4.2.1.1); K01672 carbonic anhydrase [EC:4.2.1.1]
			gba	glucosylceramidase beta	solea_v4.1_unigene87205	glucocerebrosidase-like; K01201 glucosylceramidase [EC:3.2.1.45]
			polr3c	DNA-directed RNA polymerase III subunit RPC3	solea_v4.1_unigene17214	DNA-directed RNA polymerase III subunit RPC3 n=2 Tax=Danio rerio RepID=RPC3_DANRE
			adamtsl4	ADAMTS-like protein 4	solea_v4.1_unigene26587	thrombospondin type-1 domain-containing protein 4-like
			LOC103388243	circadian-associated transcriptional repressor-like	solea_v4.1_unigene11085	fk65b05, wu:fk65b05; si:ch211-284a13.1
					solea_v4.1_unigene226300	prpf3, HPRP3, HPRP3P; PRP3 pre-mRNA processing factor 3 homolog (yeast); K12843 U4/U6 small nuclear ribonucleoprotein PRP3
SSeneg827	contig51k-827	SetB	LOC103387442	neuropeptide Y receptor type 4-like	solea_v4.1_unigene9592	Npy4r protein n=5 Tax=Tetraodontidae RepID=A7XY84_TAKRU
			mcph1	microcephalin	solea_v4.1_unigene62216	Stegastes partitus microcephalin 1 (mcph1), mRNA
			LOC103387412	glutathione S-transferase 3-like1096	solea_v4.1_unigene690054	Glutathione S-transferase n=1 Tax=Anoplopoma fimbria RepID=C3KKA4_ANOFI
			LOC103387439	vinculin-like	solea_v4.1_unigene101211	vcl, hm:zehn2160, im:6902790; vinculin; K05700 vinculin
			LOC103387405	Dual specificity phosphatase DUPD1-like	solea_v4.1_unigene32016_split_0	Dual specificity phosphatase DUPD1 n=1 Tax=Gasterosteus aculeatus RepID=DUPD1_GASAC
			LOC103387408	sphingomyelin synthase-related protein 1-like	solea_v4.1_unigene226658	similar to Sphingomyelin synthase-related protein 1 (Sterile alpha motif domain-containing 8)
			LOC103387400	inhibitor of nuclear factor kappa-B kinase subunit alpha	solea_v4.1_unigene38789	inhibitor of nuclear factor kappa-B kinase subunit alpha-like
			LOC103387407	dual specificity protein phosphatase 13-like	solea_v4.1_unigene527098	Larimichthys crocea dual specificity protein phosphatase 13 isoform A
			agpat5	1-acyl-sn-glycerol-3-phosphate acyltransferase epsilon	solea_v4.1_unigene1537	1-acylglycerol-3-phosphate O-acyltransferase 5 (agpat5), mRNA
			tmem14a	transmembrane protein 14A	solea_v4.1_unigene584753	Transmembrane protein 14A n=1 Tax=Anoplopoma fimbria RepID=C3KHZ3_ANOFI
			LOC103387399	erlin-1	solea_v4.1_unigene59400	Erlin-1 n=1 Tax=Danio rerio RepID=ERLN1_DANRE
			LOC103387402	tissue-type plasminogen activator-like	solea_v4.1_unigene8407	Notothenia coriiceps tissue-type plasminogen activator-like
			LOC103387403	AP-3 complex subunit mu-1-like	solea_v4.1_unigene415712	adaptor-related protein complex 3, mu 1 subunit; K12398 AP-3 complex subunit mu
			LOC103387404	adenosine kinase-like	solea_v4.1_unigene18237	adka, MGC191204, adk, cb163, wu:fb39g06, wu:fb57c05, wu:fc10c08, wu:fc41g07, wu:fi37c12; adenosine kinase a; K00856 adenosine kinase [EC:2.7.1.20]
			LOC103387396	homeobox protein MSX-2-like	solea_v4.1_unigene16964_split_0	msxc, homeobox, msh-C, mshC, msx-c, zgc:86596; muscle segment homeobox C; K09341 homeobox protein MSX
			angpt2	PREDICTED: angiopoietin-2	solea_v4.1_unigene27951	ANGPT2, AGPT2, ANG2; angiopoietin 2; K05466 angiopoietin 2
					solea_v4.1_unigene668458	adam8a, MGC64059, adam8, reprolysin, si:zc217g15.7, zgc:64059; a disintegrin and metalloproteinase domain 8a; K06540 disintegrin and metalloproteinase domain-containing protein 8 [EC:3.4.24.-]
					solea_v4.1_unigene625325	AN1-type zinc finger protein 6 n=1 Tax=Salmo salar RepID=B5X8B0_SALSA
					solea_v4.1_unigene3042	Beta-microseminoprotein n=1 Tax=Salmo salar RepID=B5XB38_SALSA
					solea_v4.1_unigene16964_split_2	znf511, MGC136441, fb47g08, si:ch211-217g15.6, si:zc217g15.6, wu:fb47g08, zgc:136441; zinc finger protein 511
					solea_v4.1_unigene3336	Tetraodon nigroviridis 7SK small nuclear RNA
SSeneg395	contig51k-395	SetB	epb41l2	erythrocyte membrane band 4.1-like protein 2	solea_v4.1_unigene10899	epb41l2; erythrocyte membrane protein band 4.1-like 2
			itpkb	inositol-trisphosphate 3-kinase B	solea_v4.1_unigene4261	si:ch211-97m8.1; K00911 1D-myo-inositol-triphosphate 3-kinase [EC:2.7.1.127]
			LOC103380739	EH domain-containing protein 3	solea_v4.1_unigene429870	ehd3, si:ch211-147c1.2; EH-domain containing 3; K12476 EH domain-containing protein 3
			adck3	atypical kinase ADCK3, mitochondrial	solea_v4.1_unigene14899	Larimichthys crocea aarF domain containing kinase 3 (adck3), mRNA
			stum	stum, mechanosensory transduction mediator homolog
			med23	mediator of RNA polymerase II transcription subunit 23
					solea_v4.1_unigene547913	Larimichthys crocea interleukin-20 receptor subunit alpha-like
SSeneg14931	contig51k-14931	SetB	fut8	alpha-(1,6)-fucosyltransferase 8	solea_v4.1_unigene22073	Alpha-(1,6)-fucosyltransferase n=5 Tax=Tetraodontidae RepID=Q6EV73_TETNG
SSeneg2894	contig51k-2894	SetB	LOC103381857	ETS translocation variant 4	solea_v4.1_unigene102024	pea3, etv4; ETS-domain transcription factor pea3; K09431 ETS translocation variant 1/4/5
			LOC103381858	thyroid hormone receptor alpha-B	solea_v4.1_unigene6454	Thyroid hormone receptor alpha-B n=9 Tax=Elopocephala RepID=THAB_PAROL
			LOC103381856	ATP-dependent RNA helicase DHX8	solea_v4.1_unigene14288_split_0	ATP-dependent RNA helicase DHX8 n=1 Tax=Salmo salar RepID=B5X6G5_SALSA
					solea_v4.1_unigene27685	Carbonic anhydrase 5B, mitochondrial n=1 Tax=Salmo salar RepID=C0H9X3_SALSA
					solea_v4.1_unigene111663	ORM1-like protein 3 n=23 Tax=Euteleostomi RepID=ORML3_HUMAN

## Sheet: MultiplexC
Locus Name	Contig Name	Multiplex Set	Cynoglossus semilaevis Genome		S. senegalensis Transcriptome
			Gene name	Product	Gene name	Product
SSeneg12678	contig51k-12678	SetC	LOC103398032	olfactomedin-like protein 2B	solea_v4.1_unigene421689	Larimichthys crocea olfactomedin-like protein 2B (LOC104918500), mRNA			Marker	C.semilaevis	Transcriptome	Matching	%
			LOC103398105	LIM homeobox transcription factor 1-alpha-like	solea_v4.1_unigene256130	similar to LIM homeobox transcription factor 1 alpha (LIM/homeobox protein LMX1A) (LIM/homeobox protein 1.1) (LMX-1.1); K09371 LIM homeobox transcription factor 1			SSeneg12678	9	9	7	77.7778
			LOC103397961	P-selectin	solea_v4.1_unigene120241	Selectin P (Fragment) n=1 Tax=Siniperca chuatsi RepID=Q2VWH3_SINCH			SSeneg11209	1	0	0	0
			LOC103398020	torsin-1A-interacting protein 2-like	solea_v4.1_unigene56631_split_1	Cynoglossus semilaevis torsin-1A-interacting protein 2-like (LOC103398020),			SSeneg433	6	12	6	100
			atf6	cyclic AMP-dependent transcription factor ATF-6 alpha	solea_v4.1_unigene48107_split_0	fi12h10, si:ch211-260g14.1, wu:fi12h10; si:ch211-199m3.9; K09054 activating transcription factor 6			SSeneg7919	7	8	7	100
			LOC103397978	retinoic acid receptor RXR-alpha	solea_v4.1_unigene231243	retinoic acid receptor RXR-alpha-like n=1 Tax=Nomascus leucogenys RepID=UPI00020AED41			SSeneg1973	8	8	8	100
			LOC103397941	14 kDa phosphohistidine phosphatase-like	solea_v4.1_unigene24111	14 kDa phosphohistidine phosphatase n=1 Tax=Anoplopoma fimbria RepID=C3KH94_ANOFI			SSeneg17673	7	6	6	85.7143
			scyl3	protein-associating with the carboxyl-terminal domain of ezrin	solea_v4.1_unigene460678	scyl3, wu:faa95c04, wu:fc11d06, zgc:55575; SCY1-like 3 (S. cerevisiae)			SSeneg10308	6	5	3	50
			LOC103397917	leupaxin	solea_v4.1_unigene32554	Leupaxin n=1 Tax=Salmo salar RepID=C0HAX6_SALSA			7	44	48	37	84.0909
SSeneg11209	contig51k-11209	SetC	LOC103385912	guanine nucleotide-binding protein G(i) subunit alpha-2
SSeneg433	contig51k-433	SetC	vstm2l	V-set and transmembrane domain containing 2-like protein	solea_v4.1_unigene21185	VSTM2L; V-set and transmembrane domain containing 2 like
			ctnnbl1	beta-catenin-like protein 1	solea_v4.1_unigene535478	Beta-catenin-like protein 1 n=1 Tax=Salmo salar RepID=B5X4Y0_SALSA
			LOC103384741	protein-glutamine gamma-glutamyltransferase 5-like	solea_v4.1_unigene245061	Protein-glutamine gamma-glutamyltransferase 5 (Transglutaminase-5) (TGase 5) (Transglutaminase X) (TGase X) (TGX) (TG(X))
			e2f1	transcription factor E2F1	solea_v4.1_unigene17477	2F-1 transcription factor; K06620 E2F transcription factor 1/3
			znf341	zinc finger protein 341	solea_v4.1_unigene671136	ZNF341; zinc finger protein 341
			itch	LOW QUALITY PROTEIN: E3 ubiquitin-protein ligase Itchy homolog	solea_v4.1_unigene629700	PREDICTED: e3 ubiquitin-protein ligase Itchy-like n=2 Tax=Danio rerio RepID=UPI0002027EAD
					solea_v4.1_unigene184340	sprouty homolog 1, antagonist of FGF signaling; K04704 sprouty
					solea_v4.1_unigene39347	Leucine-rich repeat-containing protein 33 n=1 Tax=Dicentrarchus labrax RepID=E6ZIB5_DICLA
					solea_v4.1_unigene284120	cAMP and cAMP-inhibited cGMP 3'''',5''''-cyclic phosphodiesterase 10A-like, partial n=3 Tax=Neognathae RepID=UPI00020350AA
					solea_v4.1_unigene209048	TGM6; transglutaminase 6
					solea_v4.1_unigene45406	Sec6 multi-domain protein
					solea_v4.1_unigene159259	Sema domain containing protein
SSeneg7919	contig51k-7919	SetC	kcnb2	potassium voltage-gated channel subfamily B member 2	solea_v4.1_unigene110171	[P] COG1226 Kef-type K+ transport systems, predicted NAD-binding component
			terf1	telomeric repeat-binding factor 1	solea_v4.1_unigene42503_split_1	terf1, wu:fb74c04; telomeric repeat binding factor (NIMA-interacting) 1; K11110 telomeric repeat-binding factor 1
			stau2	LOW QUALITY PROTEIN: double-stranded RNA-binding protein Staufen homolog 2	solea_v4.1_unigene415080	Double-stranded RNA-binding protein Staufen homolog 2 n=4 Tax=Percomorpha RepID=E6ZIM4_DICLA
			rpl7	60S ribosomal protein L7	solea_v4.1_unigene508308	60S ribosomal protein L7 n=13 Tax=Euteleostei RepID=C0H7L6_SALSA
			rdh10	retinol dehydrogenase 10	solea_v4.1_unigene289866	Retinol dehydrogenase 10-A n=2 Tax=Danio rerio RepID=RD10A_DANRE
			sbspon	somatomedin-B and thrombospondin type-1 domain-containing protein	solea_v4.1_unigene20087	RPE-spondin n=1 Tax=Dicentrarchus labrax RepID=E6ZIM7_DICLA
			trpa1	transient receptor potential cation channel subfamily A member 1 isoform X2	solea_v4.1_unigene102903	Transient receptor potential cation channel subfamily A member 1b n=1 Tax=Dicentrarchus labrax RepID=E6ZIM9_DICLA
					solea_v4.1_unigene572524	[R] COG1100 GTPase SAR1 and related small G proteins
SSeneg1973	contig51k-1973	SetC	atp5g3	ATP synthase F(0) complex subunit C3, mitochondrial	solea_v4.1_unigene185150	Mitochondrial ATP synthase lipid-binding protein n=1 Tax=Ictalurus furcatus RepID=E3TC28_9TELE
			kiaa1715	protein lunapark	solea_v4.1_unigene23133	Lunapark a n=1 Tax=Haplochromis burtoni RepID=A8DT03_HAPBU
			sp9	transcription factor Sp9	solea_v4.1_unigene14629_split_2	Transcription factor Sp9 n=2 Tax=Danio rerio RepID=SP9_DANRE
			chrna1	acetylcholine receptor subunit alpha	solea_v4.1_unigene287608	Acetylcholine receptor subunit alpha n=1 Tax=Danio rerio RepID=ACHA_DANRE
			chn1	N-chimaerin isoform X2	solea_v4.1_unigene31827	Chn1 N-chimaerin protein n=2 Tax=Danio rerio RepID=Q5XIX9_DANRE
			cir1	corepressor interacting with RBPJ 1	solea_v4.1_unigene12314	cir1, cir, xcir; corepressor interacting with RBPJ, 1
			gpr155	integral membrane protein GPR155	solea_v4.1_unigene59179	G protein-coupled receptor 155 n=3 Tax=Takifugu rubripes RepID=Q1KKR1_TAKRU
			scrn3	secernin-3	solea_v4.1_unigene22575	Secernin 3 n=4 Tax=Tetraodontidae RepID=Q1KKU0_TAKRU
SSeneg17673	contig51k-17673	SetC	LOC103390067	disabled homolog 2-interacting protein
			map1b	microtubule-associated protein 1B	solea_v4.1_unigene27536	map1b; microtubule-associated protein 1B; K10429 microtubule-associated protein 1
			ptger4	prostaglandin E2 receptor EP4 subtype v	solea_v4.1_unigene6612	ptger4b, si:dkey-204l11.6; prostaglandin E receptor 4 (subtype EP4) b; K04261 prostaglandin E receptor 4
			aif1l	allograft inflammatory factor 1-like	solea_v4.1_unigene10967	Allograft inflammatory factor 1-like n=3 Tax=Cyprinidae RepID=Q6PBZ5_DANRE
			lamc3	laminin subunit gamma-3	solea_v4.1_unigene604468	lamc1, lamb2; laminin, gamma 1; K05635 laminin, gamma 1
			prkaa1	5\'-AMP-activated protein kinase catalytic subunit alpha-1	solea_v4.1_unigene100565	Novel protein similar to vertebrate protein kinase, AMP-activated, alpha 1 catalytic subunit (PRKAA1) n=1 Tax=Danio rerio RepID=A5WUM0_DANRE
			ptcd2	pentatricopeptide repeat-containing protein 2, mitochondrial isoform X2	solea_v4.1_unigene329731	ptcd2, zgc:112401; pentatricopeptide repeat domain 2
SSeneg10308	contig51k-10308	SetC	LOC103386276	vasopressin V2 receptor-like	solea_v4.1_unigene477850	Vasotocin VT1 receptor n=1 Tax=Dicentrarchus labrax RepID=E6ZFN1_DICLA
			LOC103386308	FERM domain-containing protein 4B-like isoform X3	solea_v4.1_unigene671153	FERM domain-containing protein 4B n=1 Tax=Dicentrarchus labrax RepID=E6ZFM8_DICLA
			trnt1	CCA tRNA nucleotidyltransferase 1, mitochondrial	solea_v4.1_unigene692310	'tRNA-nucleotidyltransferase 1, mitochondrial' n=1 Tax=Dicentrarchus labrax RepID=E6ZFN0_DICLA
			LOC103385987	electroneutral sodium bicarbonate exchanger 1	solea_v4.1_unigene458629	Leucine-rich repeat neuronal protein 1 n=1 Tax=Dicentrarchus labrax RepID=E6ZFN3_DICLA
			LOC103386273	PRA1 family protein 3-like	solea_v4.1_unigene12662	PRA1 family protein 3 n=2 Tax=Percomorpha RepID=C3KHC9_ANOFI
			LOC103386274	contactin-4-like

## Sheet: MultiplexD
Locus Name	Contig Name	Multiplex Set	Cynoglossus semilaevis Genome		S. senegalensis Transcriptome
			Gene name	Product	Gene name	Product
SSeneg1505	contig51k-1505	SetD	abl2	Abelson tyrosine-protein kinase 2	solea_v4.1_unigene38181	[RTKL] COG0515 Serine/threonine protein kinase			Marker	C.semilaevis	Transcriptome	Matching	%
			LOC103393296	voltage-dependent R-type calcium channel subunit alpha-1E	solea_v4.1_unigene133496	[P] COG1226 Kef-type K+ transport systems, predicted NAD-binding component			SSeneg1505	6	11	3	50
			osbpl9	oxysterol-binding protein-related protein 9	solea_v4.1_unigene657134	osbpl9, zgc:154069; oxysterol binding protein-like 9			SSeneg4306	1	1	1	100
			soat1	sterol O-acyltransferase 1	solea_v4.1_unigene340179	novel protein similar to vertebrate sterol O-acyltransferase (acyl-Coenzyme A: cholesterol acyltransferase) 1 (SOAT1) (EC:2.3.1.26); K00637 sterol O-acyltransferase [EC:2.3.1.26]			SSeneg10667	3	3	2	66.6667
			LOC103393161	calreticulin-like	solea_v4.1_unigene281987	Calreticulin, like 2 n=3 Tax=Danio rerio RepID=A9C3S5_DANRE			SSeneg2307	3	1	1	33.3333
			tor3a	torsin-3A	solea_v4.1_unigene3753	[O] COG0542 ATPases with chaperone activity, ATP-binding subunit			SSeneg13116	5	8	5	100
					solea_v4.1_unigene186743	Nucleoplasmin multi-domain protein			SSeneg1201	4	7	4	100
					solea_v4.1_unigene250366	similar to novel collagen protein			SSeneg4572	5	4	4	80
					solea_v4.1_unigene442177	CTNNB1_binding domain containing protein			SSeneg4065	4	4	4	100
					solea_v4.1_unigene607768	dihydrouridine synthase 2-like, SMM1 homolog; K05543 tRNA-dihydrouridine synthase 2 [EC:1.-.-.-]			SSeneg8782	4	5	3	75
					solea_v4.1_unigene51468	Envelope protein n=1 Tax=Atlantic salmon swim bladder sarcoma virus RepID=Q2VF29_9RETR			9	35	44	27	77.1429
SSeneg4306	contig51k-4306	SetD	LOC103398428	myelin transcription factor 1-like protein	solea_v4.1_unigene44822	myelin transcription factor 1-like protein-like n=1 Tax=Xenopus (Silurana) tropicalis RepID=UPI0001DE7A89
SSeneg10667	contig51k-10667	SetD	LOC103377149	vascular endothelial growth factor receptor 1-like
			LOC103377151	phospholipid scramblase 1-like	solea_v4.1_unigene501347	Phospholipid scramblase 1 n=2 Tax=Percomorpha RepID=E6ZIX7_DICLA
			plod2	procollagen-lysine,2-oxoglutarate 5-dioxygenase 2	solea_v4.1_unigene16473	'Procollagen-lysine,2-oxoglutarate 5-dioxygenase 2 ' n=1 Tax=Dicentrarchus labrax RepID=E6ZIX8_DICLA
					solea_v4.1_unigene6185	novel protein similar to vertebrate NGFI-A binding protein 1 (EGR1 binding protein 1) (NAB1)
SSeneg2307	contig51k-2307	SetD	LOC103390678	LOW QUALITY PROTEIN: receptor-type tyrosine-protein phosphatase delta	solea_v4.1_unigene22545_split_1	protein tyrosine phosphatase, receptor type, D-like
			LOC103390637	inactive ubiquitin carboxyl-terminal hydrolase 53-like
			LOC103390683	5,6-dihydroxyindole-2-carboxylic acid oxidase
SSeneg13116	contig51k-13116	SetD	usp10	ubiquitin carboxyl-terminal hydrolase 10	solea_v4.1_unigene30397	Ubiquitin carboxyl-terminal hydrolase (Fragment) n=2 Tax=Tetraodon nigroviridis RepID=Q4SIC9_TETNG
			crispld2	cysteine-rich secretory protein LCCL domain-containing 2	solea_v4.1_unigene216184	CRISPLD2; cysteine-rich secretory protein LCCL domain containing 2
			zfhx3	zinc finger homeobox protein 3	solea_v4.1_unigene871	znf609, fc26a02, fe47c12, si:busm1-112p11.1, wu:fc26a02, wu:fe47c12; zinc finger protein 609
			marveld3	MARVEL domain-containing protein 3	solea_v4.1_unigene237378	MGC66450; zgc:66450
			myo1e	unconventional myosin-Ie	solea_v4.1_unigene111947	[Z] COG5022 Myosin heavy chain
					solea_v4.1_unigene456743	pfam01363, FYVE, FYVE zinc finger
					solea_v4.1_unigene283937_split_0	Unassigned protein
					solea_v4.1_unigene23954	GRAMD2; GRAM domain containing 2
SSeneg1201	contig51k-1201	SetD	LOC103396322	late histone H2B.L4-like	solea_v4.1_unigene671110	Histone H2B n=1 Tax=Aedes aegypti RepID=Q17ER2_AEDAE
			LOC103396323	acid-sensing ion channel 1-like	solea_v4.1_unigene210997	accn2c, zASIC1.3; amiloride-sensitive cation channel 2 c; K04829 amiloride-sensitive cation channel 2, neuronal
			agap3	ArfGAP with GTPase domain, ankyrin repeat and PH domain 3	solea_v4.1_unigene2163_split_1	[R] COG1100 GTPase SAR1 and related small G proteins
			asb10	ankyrin repeat and SOCS box protein 10	solea_v4.1_unigene294291	zgc:153279; K10332 ankyrin repeat and SOCS box protein 10
					solea_v4.1_unigene602198	AGAP3, CENTG3; ArfGAP with GTPase domain, ankyrin repeat and PH domain 3; K12491 Arf-GAP, GTPase, ANK repeat and PH domain-containing protein 1/2/3
					solea_v4.1_unigene11577	gbx1, cb619, fj77a06, wu:fj77a06; gastrulation brain homeobox 1; K09321 homeobox protein GBX
					solea_v4.1_unigene50775	RNA binding protein fox-1 homolog 1-like n=2 Tax=Danio rerio RepID=RFX1L_DANRE
SSeneg4572	contig51k-4572	SetD	lrp5	low-density lipoprotein receptor-related protein 5	solea_v4.1_unigene291961	lrp5, LRP6; low density lipoprotein receptor-related protein 5; K03068 low density lipoprotein receptor-related protein 5/6
			LOC103379518	serine/threonine-protein phosphatase 6 regulatory subunit 3-like	solea_v4.1_unigene226718	PPP6R3, C11orf23, DKFZp781E17107, DKFZp781E2374, DKFZp781O2362, FLJ11058, FLJ43065, KIAA1558, MGC125711, MGC125712, PP6R3, SAP190, SAPL, SAPLa, SAPS3; protein phosphatase 6, regulatory subunit 3
			ric8a	Synembryn-A	solea_v4.1_unigene329652	ric8a, zgc:92294; resistance to inhibitors of cholinesterase 8 homolog A
			tmem170a	transmembrane protein 170A	solea_v4.1_unigene103012	Transmembrane protein 170a n=1 Tax=Ictalurus punctatus RepID=E3TF66_ICTPU
			ccnd1	G1/S-specific cyclin-D1
SSeneg4065	contig51k-4065	SetD	LOC103386528	metabotropic glutamate receptor 4-like isoform X2	solea_v4.1_unigene109860	Metabotropic glutamate receptor 4 n=3 Tax=Percomorpha RepID=E6ZEX3_DICLA
			LOC103386570	immunoglobulin-like and fibronectin type III domain-containing protein 1	solea_v4.1_unigene414545	EEF1A2 binding protein-like n=2 Tax=Salmo salar RepID=B5RI29_SALSA
			LOC103386571	synaptotagmin-2-like	solea_v4.1_unigene51456	Synaptotagmin-1 n=31 Tax=Amniota RepID=SYT1_HUMAN
			LOC103386532	protein phosphatase 1 regulatory subunit 12B-like	solea_v4.1_unigene609239	Protein phosphatase 1M regulatory subunit n=1 Tax=Dicentrarchus labrax RepID=E6ZEY1_DICLA
SSeneg8782	contig51k-8782	SetD	odf3l2	outer dense fiber protein 3-like protein 2	solea_v4.1_unigene494684	si:dkey-97a13.2; zgc:110183 outer dense fiber of sperm tails 3-like 2
			LOC103380181	rab GTPase-activating protein 1-like	solea_v4.1_unigene105010	rabgap1l, evi5, hhl, tbc1d18; RAB GTPase activating protein 1-like
			ebi3	interleukin-27 subunit beta precursor	solea_v4.1_unigene302404	Haplochromis burtoni Epstein-Barr virus induced 3 (ebi3), mRNA
			LOC103380052	Nardilysin-like	solea_v4.1_unigene105327	FAM163A, C1orf76, MGC16664, NDSP, RP11-12M5.2; family with sequence similarity 163, member A
					solea_v4.1_unigene282553	Cytochrome c oxidase polypeptide VIII-heart, mitochondrial n=1 Tax=Esox lucius RepID=C1BZR2_ESOLU

## Sheet: MultiplexE
Locus Name	Contig Name	Multiplex Set	Cynoglossus semilaevis Genome		S. senegalensis Transcriptome
			Gene name	Product	Gene name	Product
SSeneg5850	contig51k-5850	SetE	myom1	myomesin-1	solea_v4.1_unigene7942	Myomesin-1 n=1 Tax=Dicentrarchus labrax RepID=E6ZJ46_DICLA			Marker	C.semilaevis	Transcriptome	Matching	%
			LOC103377455	myosin regulatory light chain 2, smooth muscle minor isoform	solea_v4.1_unigene691153	myosin regulatory light polypeptide 9 isoform 1 n=1 Tax=Sus scrofa RepID=UPI0001E8889C			SSeneg5850	2	3	2	100
					solea_v4.1_unigene71116	PaTched Related family member (ptr-2)-like			SSeneg2473	2	2	1	50
									SSeneg544	8	20	3	37.5
									SSeneg87	4	3	2	50
SSeneg2473	contig51k-2473	SetE	LOC103380834	prospero homeobox protein 1	solea_v4.1_unigene30943	Prospero-related homeobox protein 1a n=1 Tax=Oryzias latipes RepID=C4TJE0_ORYLA			SSeneg5828	18	16	12	66.6667
			rps6kc1	ribosomal protein S6 kinase delta-1					SSeneg3415	3	5	2	66.6667
					solea_v4.1_unigene92955	5'-AMP-activated protein kinase catalytic subunit alpha-2 n=25 Tax=Euteleostomi RepID=AAPK2_HUMAN			SSeneg5919	8	5	5	62.5
									SSeneg585	2	0	0	0
SSeneg544	contig51k-544	SetE	celsr3	cadherin EGF LAG seven-pass G-type receptor 3	solea_v4.1_unigene98888	celsr3; cadherin, EGF LAG seven-pass G-type receptor 3; K04602 cadherin EGF LAG seven-pass G-type receptor 3 (flamingo)			SSeneg14542	1	1	1	100
			dalrd3	DALR anticodon binding domain containing 3	solea_v4.1_unigene43117	dalrd3; zgc:153958 DALR anticodon-binding domain-containing protein 3			9	48	55	28	58.3333
			impdh2	inosine-5'-monophosphate dehydrogenase 2	solea_v4.1_unigene229595	Inosine-5'-monophosphate dehydrogenase n=2 Tax=Euteleostei RepID=B5DG43_SALSA
			uba1	ubiquitin-like modifier-activating enzyme 1
			LOC103385474	FYVE, RhoGEF and PH domain-containing protein 3
			xpc	DNA repair protein complementing XP-C cells
			LOC103385031	hyaluronidase-2-like
			LOC103384452	histamine H2 receptor-like
					solea_v4.1_unigene61997	Ariadne homolog 2 (Drosophila) n=1 Tax=Danio rerio RepID=Q7T355_DANRE
					solea_v4.1_unigene3609	Asparagine-linked glycosylation protein 11 homolog n=1 Tax=Salmo salar RepID=C0H9N3_SALSA
					solea_v4.1_unigene619121	CBR-LAM-1 protein n=2 Tax=Caenorhabditis briggsae RepID=A8XWW8_CAEBR
					solea_v4.1_unigene56338	[L] COG0629 Single-stranded DNA-binding protein
					solea_v4.1_unigene60133	[L] COG5535 DNA repair protein RAD4
					solea_v4.1_unigene70899	[RTKL] COG0515 Serine/threonine protein kinase
					solea_v4.1_unigene19624	[TD] COG1718 Serine/threonine protein kinase involved in cell cycle control
					solea_v4.1_unigene57438	celsr3; cadherin, EGF LAG seven-pass G-type receptor 3; K04602 cadherin EGF LAG seven-pass G-type receptor 3 (flamingo)
					solea_v4.1_unigene42784	creb3l2; zgc:158603; K09048 cAMP response element-binding protein 3
					solea_v4.1_unigene18074	DGKI; diacylglycerol kinase, iota; K00901 diacylglycerol kinase [EC:2.7.1.107]
					solea_v4.1_unigene55991	Histone mRNA 3-exonuclease 1 n=1 Tax=Salmo salar RepID=B5X2C3_SALSA
					solea_v4.1_unigene691359	klhl5; kelch-like 5 (Drosophila); K10442 kelch-like protein 1/4/5
					solea_v4.1_unigene288637	lamb1, fc20b05, gup, sb:cb95, wu:fc20b05; laminin, beta 1; K05636 laminin, beta 1
					solea_v4.1_unigene349742	general transcription factor II-I repeat domain-containing protein 2-like n=1 Tax=Danio rerio RepID=UPI0000F1F53E
					solea_v4.1_unigene186074	tmcc3, MGC145249; transmembrane and coiled-coil domain family 3
					solea_v4.1_unigene41620	U2 small nuclear ribonucleoprotein auxiliary factor subunit-related protein n=2 Tax=Takifugu rubripes RepID=Q9W6Q9_TAKRU
					solea_v4.1_unigene605178	tmem220, MGC115466; transmembrane protein 220
SSeneg87	contig51k-87	SetE	LOC103388891	glutamate receptor ionotropic, kainate 2	solea_v4.1_unigene4541	Glutamate receptor, ionotropic kainate 2 n=58 Tax=Euteleostomi RepID=GRIK2_HUMAN
			ascc3	activating signal cointegrator 1 complex subunit 3	solea_v4.1_unigene56113	[R] COG1204 Superfamily II helicase
			zdhhc18	palmitoyltransferase ZDHHC18
			LOC103389007	mitochondrial import receptor subunit TOM40 homolog
					solea_v4.1_unigene51378	novel protein similar to vertebrate formin binding protein 1 (FNBP1)
SSeneg5828	contig51k-5828	SetE	prkar1a	protein kinase cAMP-dependent type I regulatory subunit alpha	solea_v4.1_unigene227346	cAMP-dependent protein kinase type I-alpha regulatory subunit n=3 Tax=Mus musculus RepID=KAP0_MOUSE
			LOC103382368	WD repeat-containing protein 49-like	solea_v4.1_unigene200574	WD repeat-containing protein 49 n=1 Tax=Dicentrarchus labrax RepID=E6ZGR2_DICLA
			myof	myoferlin	solea_v4.1_unigene6061_split_1	Myoferlin n=1 Tax=Dicentrarchus labrax RepID=E6ZGR3_DICLA
			LOC103382372	histone acetyltransferase KAT7-like	solea_v4.1_unigene56029_split_0	Histone acetyltransferase MYST2 n=5 Tax=Percomorpha RepID=E6ZGR5_DICLA
			wipi1	WD repeat domain phosphoinositide-interacting protein 1	solea_v4.1_unigene467182	WD repeat domain phosphoinositide-interacting protein 1 n=5 Tax=Percomorpha RepID=E6ZGQ9_DICLA
			LOC103382379	monocarboxylate transporter 7-like	solea_v4.1_unigene231526	Monocarboxylate transporter 7 n=1 Tax=Dicentrarchus labrax RepID=E6ZGQ7_DICLA
			LOC103382382	RNA-binding protein with serine-rich domain 1-like	solea_v4.1_unigene11991	RNA-binding protein with serine-rich domain 1 (Fragment) n=1 Tax=Dicentrarchus labrax RepID=E6ZGK4_DICLA
			enthd2	AP-4 complex accessory subunit tepsin	solea_v4.1_unigene207268	Unassigned protein
			slc38a10	solute carrier family 38 member 10	solea_v4.1_unigene102204	Putative sodium-coupled neutral amino acid transporter 10 n=2 Tax=Percomorpha RepID=E6ZGQ3_DICLA
			aarsd1	alanyl-tRNA editing protein Aarsd1	solea_v4.1_unigene231728	Alanyl-tRNA synthetase domain-containing protein 1 n=1 Tax=Dicentrarchus labrax RepID=E6ZGR4_DICLA
			arsg	arylsulfatase G	solea_v4.1_unigene572872	Arylsulfatase G n=1 Tax=Dicentrarchus labrax RepID=E6ZGQ8_DICLA
			c8h17orf89	uncharacterized protein C17orf89 homolog	solea_v4.1_unigene329136	Unassigned protein
			dclre1c	protein artemis
			ppp1r3a	protein phosphatase 1 regulatory subunit 3A
			gpr85	probable G-protein coupled receptor 85
			LOC103382004	putative nuclease HARBI1
			pus7l	pseudouridylate synthase 7 homolog-like protein
			LOC103382368	WD repeat-containing protein on Y chromosome-like
					solea_v4.1_unigene377356	'Solute carrier family 2, facilitated glucose transporter member 11' n=1 Tax=Dicentrarchus labrax RepID=E6ZGK5_DICLA
					solea_v4.1_unigene71295	Major histocompatibility complex (MHC) class Ia chain n=2 Tax=Paralichthys olivaceus RepID=Q75T60_PAROL
					solea_v4.1_unigene107670	Prostaglandin E synthase 3-like
					solea_v4.1_unigene70644_split_0	AMZ2; archaelysin family metallopeptidase 2
SSeneg3415	contig51k-3415	SetE	ank3	Ankyrin-3	solea_v4.1_unigene27578	ANK3, ANKYRIN-G, FLJ45464; ankyrin 3, node of Ranvier (ankyrin G); K10380 ankyrin
			LOC103387057	dachshund homolog 1-like	solea_v4.1_unigene433907	DACH1, DACH; dachshund homolog 1 (Drosophila)
			ubac2	ubiquitin-associated domain-containing protein 2
					solea_v4.1_unigene536199	slc16a9b, slc16a9, wu:fk66d11, zgc:101135; solute carrier family 16 (monocarboxylic acid transporters), member 9b
					solea_v4.1_unigene205306	protein FAM13A-like n=1 Tax=Meleagris gallopavo RepID=UPI000203555F
					solea_v4.1_unigene460614	ccdc6a, ccdc6, fj36e04, wu:fj36e04, zgc:56563, zgc:77435; coiled-coil domain containing 6a; K09288 coiled-coil domain-containing protein 6
SSeneg5919	contig51k-5919	SetE	nfatc3	nuclear factor of activated T-cells, cytoplasmic 3	solea_v4.1_unigene51080	nuclear factor of activated T-cells, cytoplasmic, calcineurin-dependent 3-like; K04446 nuclear factor of activated T-cells, cytoplasmic, calcineurin-dependent
			ddx28	probable ATP-dependent RNA helicase DDX28	solea_v4.1_unigene11851_split_1	probable ATP-dependent RNA helicase DDX28
			LOC103379363	tropomyosin alpha-1 chain-like	solea_v4.1_unigene570734	tropomyosin alpha-1 chain isoform X1
			fbxo22	F-box only protein 22	solea_v4.1_unigene694163	fbxo22, si:busm1-132m23.3; F-box protein 22; K10302 F-box protein 22
			LOC103379362	talin-2-like	solea_v4.1_unigene282317	talin 2-like
			tshz3	teashirt homolog 3
			znf507	zinc finger protein 507
			psmd14	26S proteasome non-ATPase regulatory subunit 14
SSeneg585	contig51k-585	SetE	LOC107990209	citron Rho-interacting kinase-like
			LOC103397035	homeobox protein cut-like 2
SSeneg14542	contig51k-14542	SetE	inpp4b	Type II inositol 3,4-bisphosphate 4-phosphatase	solea_v4.1_unigene513753	Stegastes partitus inositol polyphosphate-4-phosphatase, type II, 105kDa (inpp4b)

## Sheet: MultiplexF
Locus Name	Contig Name	Multiplex Set	Cynoglossus semilaevis Genome		S. senegalensis Transcriptome
			Gene name	Product	Gene name	Product
SSeneg1411	contig51k-1411	SetF	LOC103381501	adenosine kinase-like	solea_v4.1_unigene60125	Adenosine kinase n=3 Tax=Percomorpha RepID=E6ZHG2_DICLA			Marker	C.semilaevis	Transcriptome	Matching	%
					solea_v4.1_unigene55971_split_1	Dephospho-CoA kinase domain-containing protein n=1 Tax=Dicentrarchus labrax RepID=E6ZHF9_DICLA			SSeneg1411	1	12	1	100
					solea_v4.1_unigene3248	'Myosin light chain kinase, smooth muscle ' n=1 Tax=Dicentrarchus labrax RepID=E6ZHF7_DICLA			SSeneg3069	3	6	3	100
					solea_v4.1_unigene326568_split_1	Bifunctional coenzyme A synthase n=1 Tax=Dicentrarchus labrax RepID=E6ZHF6_DICLA			SSeneg9009	7	7	7	100
					solea_v4.1_unigene35770	C1q-related factor n=4 Tax=Percomorpha RepID=E6ZHG0_DICLA			SSeneg437	6	10	6	100
					solea_v4.1_unigene235101	clstn2; calsyntenin 2			SSeneg247	1	9	0	0
					solea_v4.1_unigene231588	cngb1a, si:ch211-160j6.1; cyclic nucleotide gated channel beta 1a; K04952 cyclic nucleotide gated channel beta 1			SSeneg73	3	6	3	100
					solea_v4.1_unigene326569	coasy, zgc:92337; Coenzyme A synthase; K02318 phosphopantetheine adenylyltransferase / dephospho-CoA kinase [EC:2.7.7.3 2.7.1.24]			SSeneg12624	5	7	5	100
					solea_v4.1_unigene441077	Probable palmitoyltransferase ZDHHC6 n=1 Tax=Dicentrarchus labrax RepID=E6ZHF5_DICLA			SSeneg12095	2	4	2	100
					solea_v4.1_unigene229235	Pseudouridine synthase n=1 Tax=Dicentrarchus labrax RepID=E6ZHF8_DICLA			SSeneg5827	2	3	2	100
					solea_v4.1_unigene670070	Vesicle transport through interaction with t-SNAREs homolog 1A (Yeast) n=3 Tax=Clupeocephala RepID=Q499B4_DANRE			8	30	64	29	96.6667
					solea_v4.1_unigene3129	Vinculin n=3 Tax=Euteleostomi RepID=E6ZHG1_DICLA
SSeneg3069	contig51k-3069	SetF	bicd1	protein bicaudal D homolog 1	solea_v4.1_unigene102639	bicaudal D homolog 2-like
			LOC103380049	transmembrane and TPR repeat-containing protein 2-like	solea_v4.1_unigene417380	transmembrane and TPR repeat-containing protein 2-like n=1 Tax=Anolis carolinensis RepID=UPI0002039499
			fam180a	protein FAM180A	solea_v4.1_unigene225604_split_1	Unassigned protein
					solea_v4.1_unigene17273	homeobox protein aristaless-like 4-like n=1 Tax=Anolis carolinensis RepID=UPI000203817D
					solea_v4.1_unigene16049	RNA-directed DNA polymerase from mobile element jockey-like n=1 Tax=Xenopus (Silurana) tropicalis RepID=UPI0001DE7D40
					solea_v4.1_unigene225604_split_0	Larimichthys crocea solute carrier family 23 member 1-like (LOC104940280), mRNA
SSeneg9009	contig51k-9009	SetF	serpini1	neuroserpin	solea_v4.1_unigene22467	Neuroserpin n=1 Tax=Xiphophorus nigrensis RepID=D7RP04_9SMEG
			golim4	Golgi integral membrane protein 4	solea_v4.1_unigene28472	GOLIM4, GIMPC, GOLPH4, GPP130, P138; golgi integral membrane protein 4
			veph1	ventricular zone expressed PH domain containing 1	solea_v4.1_unigene1635	pfam00169, PH, PH domain
			wdr49	WD repeat-containing protein 49	solea_v4.1_unigene612737	Novel protein similar to WD repeat domain 49 (WDR49) n=1 Tax=Xenopus (Silurana) tropicalis RepID=Q28DQ0_XENTR
			pdcd10	programmed cell death protein 10	solea_v4.1_unigene6260	Programmed cell death protein 10 n=37 Tax=Euteleostomi RepID=PDC10_HUMAN
			pqlc2l	putative uncharacterized protein PQLC2L	solea_v4.1_unigene31963	PQ-loop repeat-containing protein 2-like n=1 Tax=Anolis carolinensis RepID=UPI0002038CDF
			ptx3	pentraxin-related protein PTX3	solea_v4.1_unigene513845	fb05a06, wu:fb05a06; si:ch211-272f3.3
SSeneg437	contig51k-437	SetF	pxn	paxillin isoform X3	solea_v4.1_unigene6341_split_0	Paxillin n=1 Tax=Dicentrarchus labrax RepID=E6ZG44_DICLA
				60S acidic ribosomal protein P0	solea_v4.1_unigene457411	60S acidic ribosomal protein P0 n=1 Tax=Lepeophtheirus salmonis RepID=C1BTD7_9MAXI
				myosin regulatory light chain 2, ventricular/cardiac muscle isoform-like	solea_v4.1_unigene429085_split_0	Myosin regulatory light chain 2, ventricular/cardiac muscle isoform n=1 Tax=Salmo salar RepID=B5XE45_SALSA
				citron Rho-interacting kinase isoform X14	solea_v4.1_unigene21283	similar to rho/rac-interacting citron kinase; K08282 non-specific serine/threonine protein kinase [EC:2.7.11.1]
				lysyl oxidase homolog 2A-like isoform X3	solea_v4.1_unigene27860	loxl2a; lysyl oxidase-like 2a; K00280 [EC:1.4.3.-]
				R3H and coiled-coil domain-containing protein 1	solea_v4.1_unigene16993	r3H and coiled-coil domain-containing protein 1-like
					solea_v4.1_unigene69821	Angiogenic factor with G patch and FHA domains 1 n=1 Tax=Dicentrarchus labrax RepID=E6ZG45_DICLA
					solea_v4.1_unigene13965	crsp7, med26, wu:fe06c07, wu:fi75a09, zgc:55993; cofactor required for Sp1 transcriptional activation, subunit 7
					solea_v4.1_unigene594777	dihydroxyacetone kinase 2 n=1 Tax=Taeniopygia guttata RepID=UPI000194D1CD
					solea_v4.1_unigene539110	transforming acidic coiled-coil-containing protein 1 n=1 Tax=Monodelphis domestica RepID=UPI00020F5A45
SSeneg247	contig51k-247	SetF	pdia4	protein disulfide-isomerase A4
					solea_v4.1_unigene8205	Acid-sensitive ion channel 2 n=2 Tax=Holacanthopterygii RepID=Q7T1H3_OPSTA
					solea_v4.1_unigene601848	[P] COG3119 Arylsulfatase A and related enzymes
					solea_v4.1_unigene7437	[R] COG1100 GTPase SAR1 and related small G proteins
					solea_v4.1_unigene68746	MHC class Ia chain n=2 Tax=Scophthalmus maximus RepID=A0F029_PSEMX
					solea_v4.1_unigene441952	Peroxiredoxin-1 n=4 Tax=Percomorpha RepID=C3KHC7_ANOFI
					solea_v4.1_unigene26707	MGC113527, zgc:113527; si:ch211-219a4.3
					solea_v4.1_unigene52449	Pyruvate kinase (Fragment) n=1 Tax=Tetraodon nigroviridis RepID=Q4SVB7_TETNG
					solea_v4.1_unigene691725	polypeptide N-acetylgalactosaminyltransferase 2-like; K00710 polypeptide N-acetylgalactosaminyltransferase [EC:2.4.1.41]
					solea_v4.1_unigene563111	tnni1al, troponin_1, zgc:86895; troponin I, skeletal, slow like
SSeneg73	contig51k-73	SetF	nim1k	serine/threonine-protein kinase NIM1	solea_v4.1_unigene332576	[RTKL] COG0515 Serine/threonine protein kinase
			znf131	LOW QUALITY PROTEIN: zinc finger protein 131	solea_v4.1_unigene4781	[R] COG5048 FOG: Zn-finger
			LOC103397676	cyclic AMP-responsive element-binding protein 3-like protein 3	solea_v4.1_unigene35898	creb3l3l, creb3l3, wu:fj05f07, zgc:66452; cAMP responsive element binding protein 3-like 3 like; K09048 cAMP response element-binding protein 3
					solea_v4.1_unigene283920	Growth arrest and DNA-damage-inducible protein GADD45 gamma n=3 Tax=Euteleostei RepID=B5XFH7_SALSA
					solea_v4.1_unigene39080	microfibrillar-associated protein 2-like n=1 Tax=Meleagris gallopavo RepID=UPI0002036B80
					solea_v4.1_unigene260002	similar to myosin light chain kinase n=1 Tax=Hydra magnipapillata RepID=UPI0001923CE0
SSeneg12624	contig51k-12624	SetF	LOC103378478	Down syndrome cell adhesion molecule-like protein 1 homolog	solea_v4.1_unigene684132	Down syndrome cell adhesion molecule-like protein 1-like n=1 Tax=Meleagris gallopavo RepID=UPI0002036C74
			LOC103378434	prolactin-releasing peptide receptor-like	solea_v4.1_unigene110392	prolactin-releasing peptide receptor-like protein 4
			LOC103378435	interferon-induced very large GTPase 1-like	solea_v4.1_unigene6946	very large inducible GTPase-1-like
			LOC103378438	transmembrane protease serine 13-like	solea_v4.1_unigene461140	[O] COG5640 Secreted trypsin-like serine protease
			LOC103378437	FXYD domain-containing ion transport regulator 6-like	solea_v4.1_unigene341	Fxyd6 protein n=2 Tax=Xenopus RepID=Q6DJD6_XENLA
					solea_v4.1_unigene110657	Helical cytokine receptor CRFB7 n=2 Tax=Tetraodon nigroviridis RepID=Q7ZSZ7_TETNG
					solea_v4.1_unigene5404	sodium/potassium-transporting ATPase subunit gamma-like n=1 Tax=Danio rerio RepID=UPI000054741D
SSeneg12095	contig51k-12095	SetF	LOC103377851	ryanodine receptor 1-like	solea_v4.1_unigene31954	ryanodine receptor 1-like
			LOC103377862	claudin-4-like	solea_v4.1_unigene327932	Claudin 28a n=1 Tax=Oreochromis mossambicus RepID=B0FPC1_OREMO
					solea_v4.1_unigene28335	[RTKL] COG0515 Serine/threonine protein kinase
					solea_v4.1_unigene75	hnrnpul1, hnrpul1, wu:fb53d10, wu:fk45c03, zgc:85971; heterogeneous nuclear ribonucleoprotein U-like 1
SSeneg5827	contig51k-5827	SetF	LOC103379088	EGF-like repeat and discoidin I-like domain-containing protein 3	solea_v4.1_unigene33137	mfge8a, MGC162800, im:6895406, mfge8l, zgc:110846; milk fat globule-EGF factor 8 protein a
			LOC103379087	monoacylglycerol lipase ABHD2-A isoform X1	solea_v4.1_unigene27985	[R] COG0429 Predicted hydrolase of the alpha/beta-hydrolase fold
					solea_v4.1_unigene31015	Cellular retinaldehyde-binding protein b n=3 Tax=Clupeocephala RepID=Q6P027_DANRE

## Sheet: MultiplexG
Locus Name	Contig Name	Multiplex Set	Cynoglossus semilaevis Genome		S. senegalensis Transcriptome
			Gene name	Product	Gene name	Product
SSeneg3683	contig51k-3683	SetG	cdk12	cyclin-dependent kinase 12	solea_v4.1_unigene458103	CDK12; cyclin-dependent kinase 12			Marker	C.semilaevis	Transcriptome	Matching	%
			neurod2	neurogenic differentiation factor 2	solea_v4.1_unigene1444	Neurogenic differentiation factor 2 n=1 Tax=Osmerus mordax RepID=C1BJY9_OSMMO			SSeneg3683	11	13	11	100
			LOC103393122	melanoregulin-like	solea_v4.1_unigene759	melanoregulin-like			SSeneg5713	11	16	11	100
			LOC103393114	disintegrin and metalloproteinase domain-containing protein 11-like isoform X2	solea_v4.1_unigene332814	adam11; a disintegrin and metalloproteinase domain 11			SSeneg1667	9	11	9	100
			LOC103393113	P43 5S RNA-binding protein-like	solea_v4.1_unigene209615	RNA binding protein 42Sp43 n=1 Tax=Oryzias latipes RepID=Q9W7D7_ORYLA			SSeneg2891	3	4	3	100
			ppp1r1b	protein phosphatase 1 regulatory subunit 1B isoform X1	solea_v4.1_unigene53109	phosphatase 1, regulatory (inhibitor) subunit 1B (ppp1r1b), transcript variant X2, mRNA			SSeneg45	1	0	0	0
			tcap	telethonin	solea_v4.1_unigene28094	tcap; titin-cap (telethonin)			SSeneg12417	1	1	1	100
			fbxl20	F-box/LRR-repeat protein 20 isoform X4	solea_v4.1_unigene20573	F-box/LRR-repeat protein 20 n=36 Tax=Euteleostomi RepID=FXL20_HUMAN			SSeneg10524	4	4	4	100
			stard3	stAR-related lipid transfer protein 3	solea_v4.1_unigene72471	StAR-related lipid transfer (START) domain containing 3 (stard3), transcript variant X3, mRNA			7	40	49	39	97.5
			LOC103393116	SH3 and cysteine-rich domain-containing protein 2	solea_v4.1_unigene639889	STAC2; SH3 and cysteine-rich domain-containing protein 2-like (LOC101487267), transcript variant X2, mRNA
			fkbp10	peptidyl-prolyl cis-trans isomerase FKBP10	solea_v4.1_unigene18152	FK506 binding protein 10, 65 kDa (fkbp10)
					solea_v4.1_unigene101362	zinc finger protein 462 (znf462), mRNA
					solea_v4.1_unigene514332	prolyl 3-hydroxylase family member 4 (non-enzymatic) (p3h4), mRNA
SSeneg5713	contig51k-5713	SetG	serpinh1	serpin H1
			LOC103377683	retinal guanylyl cyclase 2-like	solea_v4.1_unigene22937	serpin peptidase inhibitor, clade H (heat shock protein 47), member 1, (collagen binding protein 1) (serpinh1), transcript variant X1, mRNA
			tsku	tsukushin	solea_v4.1_unigene56296	retinal guanylyl cyclase 2-like (LOC106932115), transcript variant X3, mRNA
			hspa13	heat shock 70 kDa protein 13	solea_v4.1_unigene619696	tsukushi, small leucine rich proteoglycan (tsku), transcript variant X1, mRNA
			LOC103377668	collagenase 3-like	solea_v4.1_unigene190317	heat shock protein 70kDa family, member 13 (hspa13), mRNA
			tbrg1	transforming growth factor beta regulator 1	solea_v4.1_unigene673811	collagenase 3-like (LOC103377668)
			gdpd5	glycerophosphodiester phosphodiesterase domain-containing protein 5	solea_v4.1_unigene106495	tbrg1; transforming growth factor beta regulator 1
			samsn1	SAM domain-containing protein SAMSN-1	solea_v4.1_unigene33292	Glycerophosphodiester phosphodiesterase domain-containing protein 5 n=5 Tax=Neognathae RepID=GDPD5_CHICK
			LOC103377655	P2X purinoceptor 5-like	solea_v4.1_unigene695752	Samsn1a; SAM domain-containing protein SAMSN-1 n=1 Tax=Salmo salar RepID=B5XFK0_SALSA
			LOC103377654	zona pellucida sperm-binding protein 4-like	solea_v4.1_unigene63636	p2X purinoceptor 5-like
			LOC103377684	matrix metalloproteinase-20-like	solea_v4.1_unigene296341	zona pellucida sperm-binding protein 4-like (LOC104949203), transcript variant X2, mRNA
					solea_v4.1_unigene19624	Matrix metalloproteinase 20 n=3 Tax=Xenopus RepID=A4UAU8_XENLA
					solea_v4.1_unigene70899	RIO kinase 3 (riok3), mRNA
					solea_v4.1_unigene338989	mitogen-activated protein kinase kinase kinase 13 (map3k13), mRNA
					solea_v4.1_unigene77473	gucy2f, RETGC-1, gc1; guanylate cyclase 2F, retinal (EC:4.6.1.2); K12321 guanylate cyclase 2D/E/F [EC:4.6.1.2]
					solea_v4.1_unigene691346	siae, MGC56454, zgc:56454; sialic acid acetylesterase (EC:3.1.1.53); K05970 sialate O-acetylesterase [EC:3.1.1.53]
					solea_v4.1_unigene93269	Transmembrane 4 L6 family member 4 n=1 Tax=Paralichthys olivaceus RepID=A5HIG0_PAROL
SSeneg1667	contig51k-1667	SetG	LOC103393905	kelch-like protein 31	solea_v4.1_unigene442518	kelch-like 13-like
			LOC103393897	splicing factor, proline- and glutamine-rich-like	solea_v4.1_unigene30920	[R] COG0724 RNA-binding proteins (RRM domain) splicing factor, proline- and glutamine-rich
			LOC103393893	LOW QUALITY PROTEIN: E3 ubiquitin-protein ligase RNF19B-like	solea_v4.1_unigene343829	E3 ubiquitin-protein ligase RNF19B n=1 Tax=Danio rerio RepID=RN19B_DANRE
			rpl11	60S ribosomal protein L11	solea_v4.1_unigene183208	60S ribosomal protein L11 n=1 Tax=Gillichthys mirabilis RepID=Q9DFQ9_GILMI
			ak2	adenylate kinase 2, mitochondrial	solea_v4.1_unigene30964	Adenylate kinase 2, mitochondrial n=2 Tax=Salmo salar RepID=KAD2_SALSA
			LOC103393896	zinc finger MYM-type protein 4-like	solea_v4.1_unigene229073	zmym4, cdir, mym, znf198l3, znf262; zinc finger, MYM-type 4
			tceb3	transcription elongation factor B polypeptide 3	solea_v4.1_unigene42271	fc15a12, wu:fa07b06, wu:fc15a12; zgc:55573 transcription elongation factor B polypeptide 3
			lypla2	acyl-protein thioesterase 2	solea_v4.1_unigene31505	Acyl-protein thioesterase 2 n=2 Tax=Clupeocephala RepID=B5X0S8_SALSA
			pithd1	PITH domain-containing protein 1	solea_v4.1_unigene509921	PITH domain-containing protein 1 n=1 Tax=Danio rerio RepID=PITH1_DANRE
					solea_v4.1_unigene575300	illr4, illrL, zgc:152681; immune-related, lectin-like receptor 4
					solea_v4.1_unigene187886	Mab-21 domain containing protein cyclic GMP-AMP synthas
SSeneg2891	contid51k-2891	SetG	LOC103392380	titin-like	solea_v4.1_unigene95389	Novel protein similar to H.sapiens TTN, titin (TTN) (Fragment) n=1 Tax=Danio rerio RepID=B0S758_DANRE
			gtdc1	glycosyltransferase-like domain-containing protein 1 isoform X1	solea_v4.1_unigene1141	Glycosyltransferase-like domain-containing protein 1 n=1 Tax=Danio rerio RepID=GTDC1_DANRE
			mylk	myosin light chain kinase, smooth muscle	solea_v4.1_unigene36869	Myosin light chain kinase 1 n=5 Tax=Cyprinidae RepID=A8C985_DANRE
					solea_v4.1_unigene258495	bmpr2, xbmpr-ii; bone morphogenetic protein receptor, type 2 (serine/threonine kinase); K04671 bone morphogenetic protein receptor type-2 [EC:2.7.11.30]
SSeneg45	contig51k-45	SetG	vps53	vacuolar protein sorting-associated protein 53 homolog
SSeneg12417	contig51k-12417	SetG	LOC103391909	Kruppel-like factor 7	solea_v4.1_unigene106471	Kruppel-like factor 7 (Ubiquitous), like (Fragment) n=2 Tax=Danio rerio RepID=Q5TYN4_DANRE
SSeneg10524	contig51k-10524	SetG	dock1	dedicator of cytokinesis protein 1	solea_v4.1_unigene195031	Dedicator of cytokinesis 1 n=4 Tax=Danio rerio RepID=A8E1V6_DANRE
			adam12	disintegrin and metalloproteinase domain-containing protein 1	solea_v4.1_unigene104373	ADAM12; ADAM metallopeptidase domain 12 (meltrin alpha); K06835 disintegrin and metalloproteinase domain-containing protein 12 [EC:3.4.24.-]
			fam196a	protein FAM196A isoform X1	solea_v4.1_unigene298353	family with sequence similarity 196, member A [Macaca mulatta]
			c8h10orf90	centrosomal protein C10orf90 homolog	solea_v4.1_unigene7688	KAR9 domain containing protein

## Sheet: MultiplexH
Locus Name	Contig Name	Multiplex Set	Cynoglossus semilaevis Genome		S. senegalensis Transcriptome
			Gene name	Product	Gene name	Product
SSeneg4608	contig51k-4608	SetH	sox1	transcription factor SOX-1	solea_v4.1_unigene500759	Transcription factor Sox-1a n=3 Tax=Clupeocephala RepID=SOX1A_DANRE			Marker	C.semilaevis	Transcriptome	Matching	%
			arhgef7	rho guanine nucleotide exchange factor 7					SSeneg4608	3	1	1	33.3333
			LOC103391719	probable phospholipid-transporting ATPase IH					SSeneg2868	12	13	11	91.6667
									SSeneg11316	0	0	0	0
SSeneg2868	contig51k-2868	SetH	LOC103394003	claudin-4-like	solea_v4.1_unigene372432	Claudin 32b n=3 Tax=Tetraodontidae RepID=Q6E5T1_TAKRU			SSeneg287	5	5	5	100
			tfap2e	transcription factor AP-2-epsilon	solea_v4.1_unigene47798	Transcription factor AP-2-epsilon n=3 Tax=Danio rerio RepID=AP2E_DANRE			SSeneg90	10	14	9	90
			psmb2	proteasome subunit beta type-2	solea_v4.1_unigene228326_split_0	Proteasome subunit beta type n=8 Tax=Clupeocephala RepID=Q6DHI9_DANRE			SSeneg2596	9	10	7	77.7778
			cdca5	sororin	solea_v4.1_unigene15779_split_1	Sororin domain containing protein			SSeneg8412	3	3	2	66.6667
			cdca8	borealin	solea_v4.1_unigene183622	Borealin n=2 Tax=Salmo salar RepID=B5X5S0_SALSA			SSeneg6827	6	9	6	100
			ncdn	neurochondrin	solea_v4.1_unigene602968	ncdn; neurochondrin			SSeneg5412	2	2	2	100
			c18h1orf216	UPF0500 protein C1orf216 homolog	solea_v4.1_unigene510762_split_1	similar to UPF0500 protein C1orf216 homolog, partial n=2 Tax=Taeniopygia guttata RepID=UPI000194E457			9	50	46	43	86
			ppt1	palmitoyl-protein thioesterase 1	solea_v4.1_unigene2249_split_1	Palmitoyl-protein thioesterase 1 n=1 Tax=Anoplopoma fimbria RepID=C3KI22_ANOFI
			cap1	adenylyl cyclase-associated protein 1	solea_v4.1_unigene456791_split_0	Adenylyl cyclase-associated protein n=2 Tax=Danio rerio RepID=A7E2H8_DANRE
			clspn	claspin	solea_v4.1_unigene11257	claspin homolog (Xenopus laevis)-like
			LOC103394004	LOW QUALITY PROTEIN: protein argonaute-4	solea_v4.1_unigene37921	EIF2C4; eukaryotic translation initiation factor 2C, 4; K11593 eukaryotic translation initiation factor 2C
			kiaa0319l	dyslexia-associated protein KIAA0319-like protein homolog
					solea_v4.1_unigene594789	AF-4 multi-domain protein
					solea_v4.1_unigene587513	Amelogenin domain containing protein
SSeneg11316	contig51k-11316	SetH	1193	9034
SSeneg287	contig51k-287	SetH	arrdc3	arrestin domain-containing protein 3	solea_v4.1_unigene670556	arrdc3, wu:fc21e01, zgc:136956; arrestin domain containing 3
			mctp1	multiple C2 and transmembrane domain-containing protein 1	solea_v4.1_unigene415858	MCTP1; MCTP1 (1 of 2); MCTP1 (1 of 3); MCTP1 (2 of 2);
			ttc37	tetratricopeptide repeat protein 37	solea_v4.1_unigene13064	TTC37; ttc37; tetratricopeptide repeat protein 37-like
			adgrv1	G-protein coupled receptor 98	solea_v4.1_unigene448136	G-protein coupled receptor 98 n=3 Tax=Danio rerio RepID=GPR98_DANRE
			arsk	arylsulfatase K	solea_v4.1_unigene466332	[P] COG3119 Arylsulfatase A and related enzymes
SSeneg90	contig51k-90	SetH	vac14	protein VAC14 homolog	solea_v4.1_unigene12552	Protein VAC14 homolog n=1 Tax=Danio rerio RepID=VAC14_DANRE
			chchd5	coiled-coil-helix-coiled-coil-helix domain-containing protein 5	solea_v4.1_unigene285145_split_0	Coiled-coil-helix-coiled-coil-helix domain-containing protein 5 n=1 Tax=Salmo salar RepID=B5XE74_SALSA
			atp13a1	manganese-transporting ATPase 13A1 isoform X2	solea_v4.1_unigene632546	ATP13A1; ATPase type 13A1; K01552 [EC:3.6.3.-]
			pgls	6-phosphogluconolactonase	solea_v4.1_unigene233692	[G] COG0363 6-phosphogluconolactonase/Glucosamine-6-phosphate isomerase/deaminase
			LOC103392857	LIM homeobox transcription factor 1-alpha-like isoform X1	solea_v4.1_unigene285143	LIM homeobox transcription factor 1-alpha-like n=1 Tax=Danio rerio RepID=UPI0002026D58
			LOC103392851	procollagen galactosyltransferase 1-like	solea_v4.1_unigene3699_split_0	GEM-interacting protein-like isoform X2
			XP_008327817.1	GEM-interacting protein	solea_v4.1_unigene8034	pfam00620, RhoGAP, RhoGAP domain
			LOC103392845	zinc-binding protein A33-like	solea_v4.1_unigene282224_split_0	pfam00622, SPRY, SPRY domain zinc-binding protein A33-like
			slc27a1	long-chain fatty acid transport protein 1	solea_v4.1_unigene692545	[IQ] COG0318 Acyl-CoA synthetases (AMP-forming)/AMP-acid ligases II
			LOC103392843	CD97 antigen-like isoform X1	solea_v4.1_unigene6907	CD97 antigen-like; K08446 CD97 molecule
					solea_v4.1_unigene678016	Abhydrolase domain-containing protein 6 n=1 Tax=Dicentrarchus labrax RepID=E6ZGE8_DICLA
					solea_v4.1_unigene104104	Lphn1, CL1BA; latrophilin 1; K04592 latrophilin 1
					solea_v4.1_unigene512015	kinetochore-associated protein DSN1 homolog n=1 Tax=Monodelphis domestica RepID=UPI0000F2B3C0
					solea_v4.1_unigene61967	Prostaglandin E receptor 1 subtype EP1b-like protein n=2 Tax=Danio rerio RepID=D0EXE3_DANRE
SSeneg2596	contig51k-2596	SetH	LOC103397656	lipoxygenase homology domain-containing protein 1-like	solea_v4.1_unigene469887	novel protein similar to human and mouse lipoxygenase homology domains 1 (LOXHD1)
			LOC103397655	RING finger protein 165-like	solea_v4.1_unigene516579	Rnf165, RGD1560744; ring finger protein 165
			LOC103397657	prostaglandin E2 receptor EP4 subtype-like	solea_v4.1_unigene117583	Prostaglandin E receptor 4 (Subtype EP4) a n=3 Tax=Danio rerio RepID=A0PJP9_DANRE
			LOC103397716	chondroitin sulfate N-acetylgalactosaminyltransferase 1-like	solea_v4.1_unigene526150	chondroitin sulfate N-acetylgalactosaminyltransferase 1-like
			LOC103397646	MAP kinase-activated protein kinase 5	solea_v4.1_unigene28853	Mitogen-activated protein kinase-activated protein kinase 5 n=4 Tax=Clupeocephala RepID=A2BGS0_DANRE
			mrps27	28S ribosomal protein S27, mitochondrial	solea_v4.1_unigene549398	mitochondrial ribosomal protein S27
			LOC103397654	ATP synthase subunit alpha, mitochondrial	solea_v4.1_unigene69050	ATP synthase subunit alpha n=3 Tax=Euteleostei RepID=B5X195_SALSA
			LOC103397645	ataxin-2-like isoform X1	solea_v4.1_unigene16491	ATXN2; ataxin 2
			LOC103397647	nicotinamide riboside kinase 1-like isoform X1	solea_v4.1_unigene461865	[F] COG0572 Uridine kinase
					solea_v4.1_unigene3451	RNF165; ring finger protein 165
SSeneg8412	contig51k-8412	SetH	LOC103392505	neurogenic locus notch homolog protein 2-like	solea_v4.1_unigene621810	notch3, fa14b08, notch5, wu:fa14b08; notch homolog 3; K02599 Notch
			LOC103392504	microfibril-associated glycoprotein 4-like	solea_v4.1_unigene65704	Microfibril-associated glycoprotein 4 n=1 Tax=Salmo salar RepID=B5XCK0_SALSA
			LOC103392506	retinol dehydrogenase 8-like
					solea_v4.1_unigene691359	klhl5; kelch-like 5 (Drosophila); K10442 kelch-like protein 1/4/5
SSeneg6827	contig51k-6827	SetH	ccnf	cyclin-F	solea_v4.1_unigene547241	[D] COG5024 Cyclin
			LOC103393008	ras-related protein Rab-26-like	solea_v4.1_unigene49248_split_0	[R] COG1100 GTPase SAR1 and related small G proteins
			dnaja3	dnaJ homolog subfamily A member 3, mitochondrial	solea_v4.1_unigene37932	DnaJ (Hsp40) homolog, subfamily A, member 3A n=1 Tax=Danio rerio RepID=Q7ZUW0_DANRE
			abca3	ATP-binding cassette sub-family A member 3	solea_v4.1_unigene9004	ABC Transporter family member (abt-4)-like; K05643 ATP-binding cassette, subfamily A (ABC1), member 3
			hmox2	heme oxygenase 2 isoform X1	solea_v4.1_unigene680292	[P] COG5398 Heme oxygenase
			rnps1	RNA-binding protein with serine-rich domain 1	solea_v4.1_unigene226183	RNA-binding protein with serine-rich domain 1 n=1 Tax=Danio rerio RepID=RNPS1_DANRE
					solea_v4.1_unigene628484	[R] COG1100 GTPase SAR1 and related small G proteins
					solea_v4.1_unigene287233	similar to ORF2-encoded protein n=1 Tax=Strongylocentrotus purpuratus RepID=UPI0000E49FA4
					solea_v4.1_unigene71972	Cytochrome P450 2K1 n=5 Tax=Salmoninae RepID=CP2K1_ONCMY
SSeneg5412	contig51k-5412	SetH	pc	pyruvate carboxylase, mitochondrial	solea_v4.1_unigene50192	Pyruvate carboxylase n=3 Tax=Percomorpha RepID=Q8AYN3_PAGMA
			LOC103384998	leucine-rich repeat and fibronectin type-III domain-containing protein 4-like	solea_v4.1_unigene490706	leucine rich repeat and fibronectin type III domain containing 3-like

## Sheet: MultiplexI
Locus Name	Contig Name	Multiplex Set	Cynoglossus semilaevis Genome		S. senegalensis Transcriptome
			Gene name	Product	Gene name	Product
SSeneg854	contig51k-854	SetI	LOC103388317	non-canonical poly(A) RNA polymerase PAPD7-like	solea_v4.1_unigene234818	[L] COG5260 DNA polymerase sigma			Marker	C.semilaevis	Transcriptome	Matching	%
			LOC103388319	adenylate cyclase type 2-like	solea_v4.1_unigene22698	[T] COG2114 Adenylate cyclase, family 3 (some proteins contain HAMP domain)			SSeneg854	6	5	5	83.3333
			LOC103388322	collectin-10	solea_v4.1_unigene28631	COLEC10, CL-1; collectin sub-family member 10 (C-type lectin); K10065 collectin sub-family member 10			SSeneg5899	4	4	4	100
			adamts16	A disintegrin and metalloproteinase with thrombospondin motifs 16	solea_v4.1_unigene7833	similar to ADAM metallopeptidase with thrombospondin type 1 motif, 16 preproprotein; K08630 a disintegrin and metalloproteinase with thrombospondin motifs 16 [EC:3.4.24.-]			SSeneg5346	6	8	6	100
			mal2	protein MAL2	solea_v4.1_unigene24840	MARVEL domain containing protein			SSeneg1669	2	0	0	0
			ice1	little elongation complex subunit 1					SSeneg7074	11	12	11	100
									SSeneg4382	2	4	4	200
SSeneg5899	contig51k-5899	SetI	LOC103381104	LOW QUALITY PROTEIN: dystrophin	solea_v4.1_unigene335455	dystrophin-related protein 2			SSeneg53551	2	2	2	100
			LOC103381096	utrophin-like	solea_v4.1_unigene599788	utrophin			SSeneg3978	8	9	8	100
			epm2a	laforin	solea_v4.1_unigene12620	epm2a, MGC80469; epilepsy, progressive myoclonus type 2A, Lafora disease (laforin); K14165 dual specificity phosphatase [EC:3.1.3.16 3.1.3.48]			SSeneg15332	14	19	14	100
			LOC103381087	arachidonate 8S-lipoxygenase-like	solea_v4.1_unigene535527	Epidermis-type lipoxygenase 3 n=1 Tax=Salmo salar RepID=B5X0R4_SALSA			8	55	63	54	98.1818
SSeneg5346	contig51k-5346	SetI	LOC103395917	protein fem-1 homolog A-like	solea_v4.1_unigene28179	Protein fem-1 homolog A n=2 Tax=Danio rerio RepID=FEM1A_DANRE
			LOC103395918	receptor-type tyrosine-protein phosphatase S-like	solea_v4.1_unigene199239	Receptor-type tyrosine-protein phosphatase S-like
			LOC103395916	C2 calcium-dependent domain-containing protein 4C-like	solea_v4.1_unigene328648	C2 calcium-dependent domain-containing protein 4C-like
			LOC103395907	ephrin type-A receptor 4-like	solea_v4.1_unigene327234	epha4a, EphA4, MGC109882, apha3, ek2, epha3, rtk1, sb:cb246, zek2, zgc:109882; eph receptor A4a (EC:2.7.10.1); K05105 Eph receptor A4 [EC:2.7.10.1]
			LOC103395913	phosphatidylinositol 4-phosphate 5-kinase type-1 gamma-like isoform X1	solea_v4.1_unigene854	[T] COG5253 Phosphatidylinositol-4-phosphate 5-kinase
			LOC103395922	semaphorin-6B-like	solea_v4.1_unigene22177	Sema6b, MGC143995, MGC143996, Sema, Seman, VIb, semaZ; sema domain, transmembrane domain (TM), and cytoplasmic domain, (semaphorin) 6B; K06842 semaphorin 6
					solea_v4.1_unigene458177	apc, cb965, im:7150932; adenomatosis polyposis coli; K02085 adenomatosis polyposis coli protein
					solea_v4.1_unigene41136	Glutathione peroxidase (Fragment) n=1 Tax=Salmo salar RepID=B5RI90_SALSA
SSeneg1669	contig51k-1669	SetI	ccdc109b	calcium uniporter regulatory subunit MCUb, mitochondrial
			lef1	lymphoid enhancer-binding factor 1
SSeneg7074	contig51k-7074	SetI	LOC103394541	zinc finger protein 687-like	solea_v4.1_unigene17046	zinc finger protein 687
			LOC103394533	pygopus homolog 2-like	solea_v4.1_unigene230617	pygo2, MGC111854, MGC173911, fc56f02, wu:fc46c10, wu:fc56f02, wu:fi37d10, wu:fj66f08, wu:fy30b05, zgc:111854; pygopus homolog 2 (Drosophila)
			LOC103394526	cyclin-dependent kinases regulatory subunit 1	solea_v4.1_unigene226784	cks1b-b, cks1, cks1b, cks1bb, ckshs1; CDC28 protein kinase regulatory subunit 1B; K02219 cyclin-dependent kinase regulatory subunit CKS1
			LOC103394525	ephrin-A3-like	solea_v4.1_unigene50287	efna3a, si:rp71-14m1.1; ephrin A3a; K05462 ephrin-A
			LOC103394540	aquaporin-10-like isoform X3	solea_v4.1_unigene5950_split_0	Aquaporin-10 n=1 Tax=Anoplopoma fimbria RepID=C3KI76_ANOFI
			hax1	HCLS1-associated protein X-1 isoform X1	solea_v4.1_unigene330566	hax1, zgc:92196; HCLS1 associated protein X-1
			ubap2l	ubiquitin-associated protein 2-like isoform X10	solea_v4.1_unigene536313	Novel protein similar to vertebrate ubiquitin associated protein 2-like (UBAP2L) n=2 Tax=Danio rerio RepID=Q1L8T2_DANRE
			LOC103394534	cingulin-like isoform X2	solea_v4.1_unigene292497	MGC162803, cb117, cgn, im:7137721, sb:cb117, sb:cb117.; si:dkey-204a24.2
			LOC103394528	LOW QUALITY PROTEIN: pre-B-cell leukemia transcription factor-interacting protein 1-like	solea_v4.1_unigene460888	pbxip1a, id:ibd5036, si:ch211-210h11.11; pre-B-cell leukemia homeobox interacting protein 1a
			LOC103394542	26S proteasome non-ATPase regulatory subunit 4	solea_v4.1_unigene40051	Antisecretory factor (Predicted) n=1 Tax=Sorex araneus RepID=B3EX60_SORAR
			LOC103394531	protein S100-A1-like isoform X1	solea_v4.1_unigene338113	s100s, zgc:91995; S100 calcium binding protein S
					solea_v4.1_unigene59284	phf8; PHD finger protein 8
SSeneg4382	contig51k-4382	SetI	LOC103381618	S-adenosylmethionine synthase	solea_v4.1_unigene13642	S-adenosylmethionine synthase n=1 Tax=Danio rerio RepID=Q7ZW04_DANRE
			LOC103381621	pituitary adenylate cyclase-activating polypeptide type I receptor-like isoform X1	solea_v4.1_unigene62491	Growth hormone-releasing hormone receptor second type n=1 Tax=Danio rerio RepID=A9Y366_DANRE
					solea_v4.1_unigene668517	ELOVL6, MGC139109; ELOVL family member 6, elongation of long chain fatty acids (FEN1/Elo2, SUR4/Elo3-like, yeast); K10203 elongation of very long chain fatty acids protein 6 [EC:2.3.1.-]
					solea_v4.1_unigene182849	novel protein (zgc:66242) [Danio rerio] emb|CAX15425.1| novel protein (zgc:66242) [Danio rerio]
SSeneg53551	contig51k-53551	SetI	LOC103379676	sodium-dependent neutral amino acid transporter B(0)AT2-like	solea_v4.1_unigene36159	Transporter n=2 Tax=Danio rerio RepID=Q1LVQ4_DANRE
			lrrk2	LOW QUALITY PROTEIN: leucine-rich repeat serine/threonine-protein kinase 2	solea_v4.1_unigene237192	[R] COG1100 GTPase SAR1 and related small G proteins
SSeneg3978	contig51k-3978	SetI	ankrd12	ankyrin repeat domain-containing protein 12	solea_v4.1_unigene572958	ANKRD12; ankyrin repeat domain 12
			mtcl1	microtubule cross-linking factor 1	solea_v4.1_unigene7392	protein SOGA2-like, partial
			LOC103396535	acetyl-coenzyme A synthetase, cytoplasmic-like	solea_v4.1_unigene586051	acetyl-coenzyme A synthetase, cytoplasmic
			ralbp1	ralA-binding protein 1	solea_v4.1_unigene550006	ralA-binding protein 1-like n=1 Tax=Anolis carolinensis RepID=UPI0001F9C814
			twsg1	twisted gastrulation protein homolog 1	solea_v4.1_unigene5526	Twisted gastrulation n=1 Tax=Osmerus mordax RepID=C1BL78_OSMMO
			vapa	vesicle-associated membrane protein-associated protein A	solea_v4.1_unigene508623	Vesicle-associated membrane protein-associated protein A n=1 Tax=Anoplopoma fimbria RepID=C3KJJ9_ANOFI
			ndufv2	NADH dehydrogenase [ubiquinone] flavoprotein 2, mitochondrial	solea_v4.1_unigene460014	NADH dehydrogenase (Ubiquinone) flavoprotein 2 n=2 Tax=Xenopus (Silurana) tropicalis RepID=Q28HQ2_XENTR
			rab31	ras-related protein Rab-31	solea_v4.1_unigene459924	ras-related protein Rab-31-like n=1 Tax=Meleagris gallopavo RepID=UPI0002035347
					solea_v4.1_unigene441197	similar to ribosomal L1 domain containing 1
SSeneg15332	contig51k-15332	SetI	nab1	NGFI-A-binding protein 1	solea_v4.1_unigene369221	nab1a, nab1, si:dkeyp-84a8.1; NGFI-A binding protein 1a (EGR1 binding protein 1)
			tmem198	transmembrane protein 198	solea_v4.1_unigene94076	tmem198, MGC84181; transmembrane protein 198
			LOC103389513	protein Shroom2-like	solea_v4.1_unigene32643	apical protein of Xenopus-like
			des	desmin	solea_v4.1_unigene431444	Desmin n=1 Tax=Osmerus mordax RepID=C1BLR0_OSMMO
			LOC103389516	growth/differentiation factor 8-like	solea_v4.1_unigene514997	Growth differentiation factor-8 II n=8 Tax=Percomorpha RepID=B2YKW6_LARCR
			dnpep	aspartyl aminopeptidase isoform X1	solea_v4.1_unigene70049	[E] COG1362 Aspartyl aminopeptidase
			map3k2	mitogen-activated protein kinase kinase kinase 2	solea_v4.1_unigene57217	mitogen-activated protein kinase kinase kinase 1-like; K04420 mitogen-activated protein kinase kinase kinase 2 [EC:2.7.11.25]
			LOC103389519	glutaminase kidney isoform, mitochondrial-like	solea_v4.1_unigene832	Glutaminase n=6 Tax=Clupeocephala RepID=Q1LWI2_DANRE
			LOC103389235	receptor-type tyrosine-protein phosphatase-like N	solea_v4.1_unigene2331	Ptprn protein n=2 Tax=Danio rerio RepID=B3DJG5_DANRE
			sumo1	small ubiquitin-related modifier 1	solea_v4.1_unigene125	Small ubiquitin-related modifier 1 n=2 Tax=Euteleostei RepID=SUMO1_ONCMY
			stat1	signal transducer and activator of transcription 1-alpha/beta	solea_v4.1_unigene94901	Signal transducer and activator of transcription 1 n=2 Tax=Perciformes RepID=A0T2M6_9PERC
			LOC103389514	claudin-34-like	solea_v4.1_unigene27022	Claudin 14b n=1 Tax=Takifugu rubripes RepID=Q6E5P4_TAKRU
			LOC103389976	voltage-dependent anion-selective channel protein 2-like isoform X2	solea_v4.1_unigene683181	Voltage-dependent anion channel 2 n=14 Tax=Clupeocephala RepID=Q4JHL7_DANRE
			LOC103389542	sterol 26-hydroxylase, mitochondrial-like	solea_v4.1_unigene628152	vitamin D3-25 hydroxylase-like
					solea_v4.1_unigene25700	Myostatin-2 variant 4R-13RD n=2 Tax=Percomorpha RepID=F2X877_SPAAU
					solea_v4.1_unigene489234	novel protein similar to vertebrate NGFI-A binding protein 1 (EGR1 binding protein 1) (NAB1)
					solea_v4.1_unigene563649	Papilloma_E5 domain containing protein
					solea_v4.1_unigene20074	PRP38_assoc multi-domain protein
					solea_v4.1_unigene97550	RNA binding motif protein 9 n=1 Tax=Mus musculus RepID=UPI0001F78FD0

## Sheet: MultiplexJ
Locus Name	Contig Name	Multiplex Set	Cynoglossus semilaevis Genome		S. senegalensis Transcriptome
			Gene name	Product	Gene name	Product
SSeneg17159	contig51k-17159	SetJ	LOC103390661	ubiquitin carboxyl-terminal hydrolase 37-like	solea_v4.1_unigene615625	usp37; ubiquitin specific peptidase 37			Marker	C.semilaevis	Transcriptome	Matching	%
			srp72	signal recognition particle subunit SRP72	solea_v4.1_unigene10913	signal recognition particle 72kDa; K03108 signal recognition particle subunit SRP72			contig51k-17159	7	6	5	71.4286
			leprotl1	leptin receptor overlapping transcript-like 1	solea_v4.1_unigene459762	Leptin receptor overlapping transcript-like 1 n=7 Tax=Euteleostei RepID=B3Y065_TAKRU			contig51k-9042	5	5	4	80
			LOC103390657	snRNA-activating protein complex subunit 1-like	solea_v4.1_unigene56887	snapc1a, MGC56450, snapc1, zgc:56450; small nuclear RNA activating complex, polypeptide 1a			contig51k-1723	7	7	7	100
			arl9	ADP-ribosylation factor-like protein 9 isoform X2	solea_v4.1_unigene16589	[R] COG1100 GTPase SAR1 and related small G proteins			contig51k-348796	3	3	3	100
			LOC103390675	teneurin-3-like					contig51k-7987	11	12	11	100
			LOC103390660	Kinectin-like					contig51k-3077	11	11	10	90.9091
					solea_v4.1_unigene25566	Ifitm3 n=1 Tax=Danio rerio RepID=D3YGT6_DANRE			contig51k-10804	5	6	5	100
									7	49	50	45	91.8367
SSeneg9042	contig51k-9042	SetJ	pcdh12	protocadherin-12	solea_v4.1_unigene100892	protocadherin 12-like
			LOC107989658	intraflagellar transport protein 57 homolog	solea_v4.1_unigene62031	Intraflagellar transport protein 57 homolog n=3 Tax=Xenopus RepID=IFT57_XENLA
			thoc3	THO complex subunit 3	solea_v4.1_unigene509640	THO complex subunit 3 n=17 Tax=Euteleostomi RepID=THOC3_HUMAN
			LOC103391104	shootin-1-like	solea_v4.1_unigene53500	DUF729 multi-domain protein
			LOC103391089	Complexin-2
					solea_v4.1_unigene678016	Abhydrolase domain-containing protein 6 n=1 Tax=Dicentrarchus labrax RepID=E6ZGE8_DICLA
SSeneg1723	contig51k-1723	SetJ	LOC103391020	dual specificity protein kinase CLK4-like	solea_v4.1_unigene28036	[RTKL] COG0515 Serine/threonine protein kinase
			rasgef1c	ras-GEF domain-containing family member 1C isoform X1	solea_v4.1_unigene32565	RASGEF1C; RasGEF domain family, member 1C
			col23a1	collagen alpha-1(XXIII) chain	solea_v4.1_unigene16345_split_0	Col23a1; collagen, type XXIII, alpha 1
			LOC103391026	mitogen-activated protein kinase 9	solea_v4.1_unigene27573_split_0	Mitogen-activated protein kinase 9 n=41 Tax=Amniota RepID=MK09_HUMAN
			LOC103391027	glutamine--fructose-6-phosphate aminotransferase	solea_v4.1_unigene46067	[M] COG0449 Glucosamine 6-phosphate synthetase, contains amidotransferase and phosphosugar isomerase domains
			tmem126a	transmembrane protein 126A	solea_v4.1_unigene229828	Transmembrane protein 126A n=2 Tax=Salmo salar RepID=B5XG45_SALSA
			rack1	receptor of activated protein C kinase 1	solea_v4.1_unigene457596	Activated protein kinase C receptor (Fragment) n=3 Tax=Euteleostomi RepID=Q6Y217_PAGMA
SSeneg348796	contig51k-348796	SetJ	kcnn2	small conductance calcium-activated potassium channel protein 2	solea_v4.1_unigene54130	Calcium activated potassium channel n=1 Tax=Scophthalmus maximus RepID=A4ZYA4_PSEMX
			drg1	developmentally-regulated GTP-binding protein 1	solea_v4.1_unigene65480	Developmentally-regulated GTP-binding protein 1 n=32 Tax=Euteleostomi RepID=DRG1_HUMAN
			LOC103389127	LOW QUALITY PROTEIN: solute carrier family 2,facilitated glucose transporter member 5-like	solea_v4.1_unigene24356	slc2a11l, zgc:158393; solute carrier family 2 (facilitated glucose transporter), member 11-like
SSeneg7987	contig51k-7987	SetJ	ap3s1	AP-3 complex subunit sigma-1 isoform X1	solea_v4.1_unigene67748	AP-3 complex subunit sigma-1-like n=1 Tax=Monodelphis domestica RepID=UPI00020F6FE1
			cdo1	cysteine dioxygenase type 1	solea_v4.1_unigene689909	cdo1, MGC73181, zgc:73181, zgc:77945; cysteine dioxygenase, type I (EC:1.13.11.20); K00456 cysteine dioxygenase [EC:1.13.11.20]
			cep78	centrosomal protein of 78 kDa	solea_v4.1_unigene693435	IP63 protein n=1 Tax=Rattus norvegicus RepID=O55160_RAT
			LOC103397634	leukemia inhibitory factor receptor-like isoform X1	solea_v4.1_unigene32965	UPI00017B2BF6 related cluster n=1 Tax=Tetraodon nigroviridis RepID=UPI00017B2BF6
			spef2	sperm flagellar protein 2 isoform X1	solea_v4.1_unigene8163	spef2, si:ch211-149f21.2; sperm flagellar 2
			LOC107990232	UDP-glucuronosyltransferase 3A1-like, partial	solea_v4.1_unigene3824	[GC] COG1819 Glycosyl transferases, related to UDP-glucuronosyltransferase
			LOC103397627	secretory carrier-associated membrane protein 1-like	solea_v4.1_unigene66561	scamp1, MGC77214, zgc:77214; secretory carrier membrane protein 1
			LOC103397631	pyridoxal phosphate phosphatase-like	solea_v4.1_unigene65699_split_1	Pyridoxal phosphate phosphatase n=1 Tax=Salmo salar RepID=C0HA01_SALSA
			LOC103397629	betaine--homocysteine S-methyltransferase 1	solea_v4.1_unigene34108	Lipoma HMGIC fusion partner-like 2 protein n=2 Tax=Danio rerio RepID=LHPL2_DANRE
			LOC103397628	lipoma HMGIC fusion partner-like 2 protein	solea_v4.1_unigene323961	[E] COG0646 Methionine synthase I (cobalamin-dependent), methyltransferase domain
			mrps36	28S ribosomal protein S36, mitochondrial	solea_v4.1_unigene329914	Mitochondrial 28S ribosomal protein S36 n=3 Tax=Anoplopoma fimbria RepID=C3KHD1_ANOFI
					solea_v4.1_unigene71097	klhl5; kelch-like 5 (Drosophila); K10442 kelch-like protein 1/4/5
SSeneg3077	contig51k-3077	SetJ	LOC103391271	AF4/FMR2 family member 2	solea_v4.1_unigene21332_split_1	LOW QUALITY PROTEIN: AF4/FMR2 family member 2-like n=1 Tax=Anolis carolinensis RepID=UPI000203A148
			dnah12	dynein heavy chain 12, axonemal	solea_v4.1_unigene111601	DNHD2; dynein heavy chain domain 2
			LOC103391130	mothers against decapentaplegic homolog 5	solea_v4.1_unigene335188	Mothers against decapentaplegic homolog 1 n=7 Tax=Clupeocephala RepID=SMAD1_DANRE
			syvn1	E3 ubiquitin-protein ligase synoviolin	solea_v4.1_unigene42567	E3 ubiquitin-protein ligase synoviolin n=3 Tax=Danio rerio RepID=SYVN1_DANRE
			lonrf3	LON peptidase N-terminal domain and RING finger protein 3	solea_v4.1_unigene582340	LON peptidase N-terminal domain and RING finger protein 3-like n=1 Tax=Xenopus (Silurana) tropicalis RepID=UPI0001DE7469
			smim19	small integral membrane protein 19	solea_v4.1_unigene65491	C8orf40 n=1 Tax=Anoplopoma fimbria RepID=C3KIC1_ANOFI
			fam199x	protein FAM199X	solea_v4.1_unigene327713	fam199x, zgc:101060; family with sequence similarity 199, X-linked
			LOC103391123	COMM domain-containing protein 5-like	solea_v4.1_unigene333238	COMM domain-containing protein 5 n=2 Tax=Salmoninae RepID=B5X6J0_SALSA
			ap1ar	AP-1 complex-associated regulatory protein isoform X2	solea_v4.1_unigene232676	AP-1 complex-associated regulatory protein-like isoform 1 n=1 Tax=Monodelphis domestica RepID=UPI0000F2D6B7
			LOC103391129	integral membrane protein GPR137-like	solea_v4.1_unigene15597_split_1	G protein-coupled receptor 137bb n=2 Tax=Danio rerio RepID=A5PMC2_DANRE
			LOC103391128	phospholipase D3-like isoform X3
					solea_v4.1_unigene236658	ccdc37, MGC153139, zgc:153139; coiled-coil domain containing 37
SSeneg10804	contig51k-10804	SetJ	rhobtb2	rho-related BTB domain-containing protein 2	solea_v4.1_unigene505498	si:dkey-263f15.2; K07868 Rho-related BTB domain-containing protein 1/2
			LOC103398228	stanniocalcin-like	solea_v4.1_unigene61229	Stanniocalcin 1-B (Fragment) n=1 Tax=Tetraodon nigroviridis RepID=B3TNC5_TETNG
			pebp4	phosphatidylethanolamine-binding protein 4	solea_v4.1_unigene693732	Phosphatidylethanolamine-binding protein 4 n=5 Tax=Catarrhini RepID=PEBP4_HUMAN
			LOC103398229	indoleamine 2,3-dioxygenase 2-like	solea_v4.1_unigene464142	ido1, ido, indo; indoleamine 2,3-dioxygenase 1 (EC:1.13.11.52); K00463 indoleamine 2,3-dioxygenase [EC:1.13.11.52]
			LOC103398267	homeobox protein Nkx-2.5-like	solea_v4.1_unigene195784	homeobox protein Nkx-2.5-like n=1 Tax=Anolis carolinensis RepID=UPI0001F9CFFB
					solea_v4.1_unigene53710	amfr, wu:fi06e06, wu:fi37e05, zgc:63893; autocrine motility factor receptor (EC:6.3.2.19); K10636 autocrine motility factor receptor [EC:6.3.2.19]

[truncated: 3 more sheets: MultiplexK, MultiplexL, MultiplexM]
